# Supplementary material for: Tetra­aqua­tetra­kis­(4,4′-bipyridine dioxide-κO)terbium(III) octa­cyanido­molybdate(V)
Source: Acta Crystallogr Sect E Struct Rep Online. 2011 Jun 4;67(Pt 7):m845. doi: 10.1107/S1600536811020022 (PMC3152000; doi:10.1107/S1600536811020022)
Supplement: Supplementary file 2 [file e-67-0m845-Isup2.hkl]

# 
# h,k,l, Fc-squared, Fo-squared, sigma(Fo-squared) and status flag 
# 
data_I
_shelx_title ' yah140 in P4/n' 
_shelx_refln_list_code          4 
_shelx_F_calc_maximum      289.65 
_exptl_crystal_F_000      1285.92 
_reflns_d_resolution_high  0.7695 
 
loop_ 
 _symmetry_equiv_pos_as_xyz 
 'x, y, z' 
 '-y+1/2, x, z' 
 '-x+1/2, -y+1/2, z' 
 'y, -x+1/2, z' 
 '-x, -y, -z' 
 'y-1/2, -x, -z' 
 'x-1/2, y-1/2, -z' 
 '-y, x-1/2, -z' 
 
_cell_length_a    17.9226 
_cell_length_b    17.9226 
_cell_length_c     7.8877 
_cell_angle_alpha  90.000 
_cell_angle_beta   90.000 
_cell_angle_gamma  90.000 
 
_shelx_F_squared_multiplier     1.000 
 
loop_ 
 _refln_index_h 
 _refln_index_k 
 _refln_index_l 
 _refln_F_squared_calc 
 _refln_F_squared_meas 
 _refln_F_squared_sigma 
 _refln_observed_status 
   1   1   0    20627.67    17726.07    517.50 o 
   0   2   0    17273.25    19210.40    358.00 o 
   2   2   0    83899.77    83714.75   1059.24 o 
  -1   3   0     1861.38     1995.54     25.01 o 
   1   3   0      354.04      369.38      6.96 o 
   3   3   0    24590.86    24750.76    353.88 o 
  -2   4   0    20481.35    20416.26    302.79 o 
   0   4   0     6659.62     7092.28     83.27 o 
   2   4   0    29573.23    29400.49    371.70 o 
   4   4   0    16441.66    16164.46    187.23 o 
  -3   5   0     3566.64     3614.53     44.75 o 
  -1   5   0      448.33      462.09      9.30 o 
   1   5   0     2946.88     3027.33     37.45 o 
   3   5   0     1195.27     1192.66     16.97 o 
   5   5   0     5508.95     6338.59     76.44 o 
  -4   6   0    24505.06    25154.68    290.32 o 
  -2   6   0    28244.30    28549.58    328.78 o 
   0   6   0    11671.32    11721.52    136.74 o 
   2   6   0    24990.57    25320.81    340.59 o 
   4   6   0    20930.42    21688.39    251.11 o 
   6   6   0    16378.47    16217.61    214.36 o 
  -5   7   0     3359.12     3337.38     42.74 o 
  -3   7   0     2449.65     2660.09     34.46 o 
  -1   7   0      926.07     1020.52     15.35 o 
   1   7   0     1323.86     1331.87     19.10 o 
   3   7   0     1324.45     1468.51     23.23 o 
   5   7   0      256.36      258.40      7.60 o 
   7   7   0    26651.45    28749.98    331.99 o 
  -6   8   0    54895.61    55844.89    706.58 o 
  -4   8   0    36420.45    36153.87    416.34 o 
  -2   8   0    38730.97    40007.11    460.05 o 
   0   8   0    11376.07    11545.63    135.79 o 
   2   8   0    23922.25    24317.34    281.14 o 
   4   8   0    12768.41    12616.25    148.93 o 
   6   8   0    28739.48    29113.53    506.36 o 
   8   8   0     8713.51     8616.78    104.56 o 
  -7   9   0    10181.21    10158.35    122.01 o 
  -5   9   0    15229.79    16489.55    193.42 o 
  -3   9   0      359.23      424.86      9.26 o 
  -1   9   0      656.52      841.45     19.71 o 
   1   9   0     3642.02     3627.93     50.68 o 
   3   9   0     2602.82     2955.84     39.08 o 
   5   9   0     1606.16     1827.38     26.48 o 
   7   9   0      102.37      139.62      6.21 o 
   9   9   0       53.66       63.70      6.07 o 
  -8  10   0    29212.57    28764.58    367.99 o 
  -6  10   0    21731.68    21379.26    336.73 o 
  -4  10   0    31556.49    32046.70    370.70 o 
  -2  10   0     8035.01     7256.60     88.16 o 
   0  10   0     9708.08     9455.36    150.79 o 
   2  10   0     9498.55     9300.28    111.74 o 
   4  10   0    33549.94    34717.55    439.85 o 
   6  10   0    10517.03     9989.11    126.49 o 
   8  10   0     6718.28     6281.48     87.18 o 
  10  10   0    16395.01    16637.24    217.76 o 
  -9  11   0     7182.15     7197.33    100.05 o 
  -7  11   0       96.64       99.98      7.44 o 
  -5  11   0     1423.31     1351.64     24.60 o 
  -3  11   0     1817.38     2074.93     29.45 o 
  -1  11   0     2105.82     2309.26     32.05 o 
   1  11   0     2196.09     2085.56     29.71 o 
   3  11   0      535.20      494.19     10.91 o 
   5  11   0      400.65      493.67     12.42 o 
   7  11   0       81.31       97.00      5.71 o 
   9  11   0     1899.88     1925.45     33.45 o 
  11  11   0     1985.21     1920.07     34.39 o 
 -10  12   0    11080.89    10881.96    209.36 o 
  -8  12   0     6928.44     6990.59     97.52 o 
  -6  12   0    14241.92    14321.70    188.20 o 
  -4  12   0    15229.16    15289.97    199.44 o 
  -2  12   0    24755.43    25304.62    325.07 o 
   0  12   0    13958.89    13884.10    182.12 o 
   2  12   0    13870.95    13053.03    171.93 o 
   4  12   0    19010.48    18410.07    305.99 o 
   6  12   0    11204.86    11462.10    153.16 o 
   8  12   0    12749.70    12648.50    190.01 o 
  10  12   0     9285.20     9552.37    199.04 o 
  12  12   0     7750.86     7784.74    124.19 o 
 -11  13   0     1283.40     1265.67     51.09 o 
  -9  13   0     2488.73     2371.05     46.19 o 
  -7  13   0     1035.92     1014.08     25.59 o 
  -5  13   0     1717.03     1665.92     34.73 o 
  -3  13   0      397.03      443.64     15.42 o 
  -1  13   0      980.44     1011.63     28.30 o 
   1  13   0     1683.43     1663.15     29.36 o 
   3  13   0      874.18      835.07     18.62 o 
   5  13   0      539.37      513.48     27.11 o 
   7  13   0     1223.61     1153.92     27.64 o 
   9  13   0     3781.58     3683.17     65.32 o 
  11  13   0     2671.31     2649.87     51.57 o 
  13  13   0     1010.56      950.72     27.13 o 
 -12  14   0     7212.37     7239.87    141.99 o 
 -10  14   0     8678.76     8420.11    133.26 o 
  -8  14   0    10523.91    10595.85    163.36 o 
  -6  14   0    10656.53    10171.05    156.30 o 
  -4  14   0    13161.89    12873.78    193.81 o 
  -2  14   0    10110.37     9876.13    176.55 o 
   0  14   0    12177.99    11779.34    177.84 o 
   2  14   0    16963.48    16447.78    216.16 o 
   4  14   0    11507.14    11604.78    155.95 o 
   6  14   0    19068.54    19073.38    280.22 o 
   8  14   0    13180.82    13160.71    199.09 o 
  10  14   0     6590.60     6582.38    107.80 o 
  12  14   0     6582.89     6612.30    109.51 o 
  14  14   0     1865.19     1974.99     52.11 o 
 -13  15   0      622.05      587.69     31.19 o 
 -11  15   0     3692.04     3420.76     74.11 o 
  -9  15   0     1196.66     1157.09     29.60 o 
  -7  15   0     2804.79     2679.19     51.77 o 
  -5  15   0     1552.80     1549.71     40.64 o 
  -3  15   0      177.83      179.67     13.89 o 
  -1  15   0      870.45      828.63     23.13 o 
   1  15   0     3513.02     3403.16     60.78 o 
   3  15   0     7551.63     7080.25    109.94 o 
   5  15   0     3680.30     3809.91     58.82 o 
   7  15   0       33.35       19.73      8.41 o 
   9  15   0       98.37      105.65     10.30 o 
  11  15   0      640.13      617.34     21.85 o 
  13  15   0      442.14      443.87     19.55 o 
  15  15   0       28.55       12.79     10.43 o 
 -14  16   0     8063.98     7977.66    155.18 o 
 -12  16   0     7093.21     7034.68    167.29 o 
 -10  16   0     7561.40     7411.24    142.90 o 
  -8  16   0     4677.67     4628.48     95.22 o 
  -6  16   0    12372.40    12189.64    218.69 o 
  -4  16   0    22284.99    22224.91    327.33 o 
  -2  16   0     2055.63     2137.22     43.83 o 
   0  16   0     8064.39     7733.03    123.22 o 
   2  16   0     7697.72     7855.77    131.02 o 
   4  16   0    15020.47    14436.97    222.15 o 
   6  16   0     2099.23     2106.89     48.11 o 
   8  16   0    13202.08    13239.67    202.17 o 
  10  16   0     6674.16     6655.96    110.62 o 
  12  16   0     4403.17     4500.45     81.04 o 
  14  16   0     2863.00     2848.75     76.29 o 
  16  16   0     5478.46     5480.42    115.59 o 
 -15  17   0     1104.38     1131.39     39.69 o 
 -13  17   0      170.67      174.25     17.40 o 
 -11  17   0      249.77      246.67     20.10 o 
  -9  17   0      472.10      455.86     21.66 o 
  -7  17   0       75.94       89.48     10.35 o 
  -5  17   0       39.62       37.55      8.68 o 
  -3  17   0     6225.74     6117.97    102.01 o 
  -1  17   0     1094.86     1014.63     27.62 o 
   1  17   0      987.24     1007.00     27.23 o 
   3  17   0     2538.68     2597.02     50.97 o 
   5  17   0       31.11       27.73     10.16 o 
   7  17   0     1551.89     1536.58     39.23 o 
   9  17   0      346.57      355.41     27.21 o 
  11  17   0      231.45      214.71     14.54 o 
  13  17   0      829.93      891.89     28.80 o 
  15  17   0       38.26       36.15     20.34 o 
 -14  18   0     4280.88     4520.50    100.73 o 
 -12  18   0     8633.68     8573.29    166.11 o 
 -10  18   0     7089.16     7320.25    122.57 o 
  -8  18   0     3834.57     3748.17     70.79 o 
  -6  18   0     4100.93     4120.46     75.32 o 
  -4  18   0     8030.19     7756.93    164.20 o 
  -2  18   0    12574.35    11941.58    185.02 o 
   0  18   0     3733.53     3848.60     70.41 o 
   2  18   0     7327.27     7210.51    200.00 o 
   4  18   0     2368.82     2427.63     59.24 o 
   6  18   0    13166.22    12958.16    233.36 o 
   8  18   0     9611.06     9099.35    282.38 o 
  10  18   0     3649.63     3579.16     68.39 o 
  12  18   0     2345.13     2365.67     51.98 o 
  14  18   0     6037.25     6533.88    133.07 o 
 -13  19   0     1296.11     1267.48     43.16 o 
 -11  19   0      614.67      585.63     59.51 o 
  -9  19   0      314.68      271.06     16.36 o 
  -7  19   0      254.37      229.48     14.93 o 
  -5  19   0       61.72       66.89     12.99 o 
  -3  19   0      455.08      457.64     19.84 o 
  -1  19   0      444.33      461.17     19.92 o 
   1  19   0      349.67      320.50     16.30 o 
   3  19   0       60.77       70.44     15.98 o 
   5  19   0     3503.35     3378.68     77.02 o 
   7  19   0      578.56      626.12     31.81 o 
   9  19   0      444.15      415.00     23.66 o 
  11  19   0      982.52     1028.90     31.38 o 
  13  19   0      636.98      602.69     29.37 o 
 -10  20   0     1736.38     1754.27     43.60 o 
  -8  20   0     3621.16     3747.08     72.76 o 
  -6  20   0     3311.04     3245.00     64.68 o 
  -4  20   0     3045.35     3264.97     64.74 o 
  -2  20   0     6558.46     6395.93    119.79 o 
   0  20   0     7093.71     6791.03    141.25 o 
   2  20   0    11157.70    10823.42    171.51 o 
   4  20   0    10478.05    10266.49    230.32 o 
   6  20   0     7277.08     7273.83    183.40 o 
   8  20   0     2712.44     2915.39     71.50 o 
  10  20   0     4162.91     4153.36     93.14 o 
  -9  21   0     1509.80     1608.07     41.89 o 
  -7  21   0      515.04      564.53     23.97 o 
  -5  21   0       24.52       31.34     10.32 o 
  -3  21   0     1119.15     1090.70     32.47 o 
  -1  21   0      285.37      279.87     21.06 o 
   1  21   0      121.29      124.28     12.74 o 
   3  21   0      464.21      486.00     26.90 o 
   5  21   0     1455.24     1372.58     44.28 o 
   7  21   0      198.68      165.69     17.72 o 
   9  21   0      537.94      559.77     29.50 o 
  -6  22   0     3326.64     3581.57     72.37 o 
  -4  22   0     3077.76     2945.02     73.77 o 
  -2  22   0     5899.43     6092.67    107.45 o 
   0  22   0     4803.83     4838.77     89.35 o 
   2  22   0     5843.57     5893.07    225.45 o 
   4  22   0     7897.99     8281.11    162.53 o 
   6  22   0     2897.94     2958.48     82.86 o 
  -3  23   0       28.69       25.83     10.60 o 
  -1  23   0     1012.66     1139.96     34.85 o 
   1  23   0      282.40      283.39     28.38 o 
   3  23   0     1015.99     1080.06     40.90 o 
   0   0   1    22788.61    23580.66    978.15 o 
   0   1   1     6977.82     7038.42     70.18 o 
   1   1   1    16544.72    16636.06    238.60 o 
  -1   2   1    15046.44    14904.94    243.35 o 
   0   2   1    11163.97    11586.45    129.70 o 
   1   2   1    27829.39    27786.42    810.13 o 
   2   2   1    19051.38    20006.90    261.73 o 
  -2   3   1      370.77      346.01      5.41 o 
  -1   3   1    34345.02    34356.18    427.21 o 
   0   3   1    18537.46    19504.75    346.60 o 
   1   3   1      937.06     1065.94     11.21 o 
   2   3   1     1968.84     1782.09     18.61 o 
   3   3   1    31543.28    33028.78    525.21 o 
  -3   4   1     5869.28     5966.59     52.61 o 
  -2   4   1    64127.28    66477.90    968.41 o 
  -1   4   1     1005.71      872.54      9.70 o 
   0   4   1     7929.88     8223.88     78.81 o 
   1   4   1     4130.18     3953.13     39.89 o 
   2   4   1      419.28      332.98      4.98 o 
   3   4   1       78.27      115.45      5.30 o 
   4   4   1    12668.60    12787.17    110.14 o 
  -4   5   1     1101.91     1077.32     11.93 o 
  -3   5   1    11351.95    11517.01    104.67 o 
  -2   5   1      358.35      418.57      7.52 o 
  -1   5   1     2741.16     2454.46     21.92 o 
   0   5   1       17.20       13.47      2.34 o 
   1   5   1     5172.58     5424.37     48.19 o 
   2   5   1     5693.34     5747.35     48.63 o 
   3   5   1    42824.99    43810.61    470.61 o 
   4   5   1    11672.71    11647.24    100.93 o 
   5   5   1    19141.80    18963.98    164.57 o 
  -5   6   1     2436.85     2454.84     24.22 o 
  -4   6   1    18126.44    18416.08    158.03 o 
  -3   6   1    12266.23    12305.77    111.87 o 
  -2   6   1    47876.98    47961.13    635.57 o 
  -1   6   1    10178.41    10775.26     89.35 o 
   0   6   1     4804.36     4548.26     47.48 o 
   1   6   1     3862.94     3885.67     37.35 o 
   2   6   1     1117.69     1486.68     14.50 o 
   3   6   1      121.45       75.61      4.39 o 
   4   6   1    12559.79    12962.73    112.28 o 
   5   6   1     1220.59     1255.95     16.19 o 
   6   6   1    10941.85    10754.13     94.31 o 
  -6   7   1      781.12      713.46      9.91 o 
  -5   7   1    11869.15    11901.70    103.95 o 
  -4   7   1       33.57       17.52      2.05 o 
  -3   7   1    10358.36    10468.35     95.48 o 
  -2   7   1        9.36       57.45      3.39 o 
  -1   7   1      873.77      661.11      8.49 o 
   0   7   1     7347.71     7921.42     69.95 o 
   1   7   1     5059.39     4636.86     44.47 o 
   2   7   1      619.62      429.48      6.59 o 
   3   7   1     5010.82     4761.42     41.45 o 
   4   7   1    10035.93    10407.85     99.34 o 
   5   7   1    10568.35    10990.21    101.43 o 
   6   7   1     6881.14     6899.71     62.15 o 
   7   7   1     7375.33     7375.76     66.44 o 
  -7   8   1     1221.41     1220.21     15.65 o 
  -6   8   1     4671.92     4647.61     43.59 o 
  -5   8   1     2892.70     2921.78     30.23 o 
  -4   8   1    11602.83    12215.19    106.66 o 
  -3   8   1    10934.70    11361.44     99.88 o 
  -2   8   1     3017.52     2885.20     26.47 o 
  -1   8   1     5579.25     5352.46     48.63 o 
   0   8   1    15535.47    15646.75    135.25 o 
   1   8   1     1652.47     1407.70     15.41 o 
   2   8   1     5612.66     5041.50     48.54 o 
   3   8   1     6009.33     5990.44     54.38 o 
   4   8   1     3002.20     2610.18     27.31 o 
   5   8   1      113.60       57.40      3.76 o 
   6   8   1    14345.03    14689.24    128.19 o 
   7   8   1     3633.15     3587.23     36.71 o 
   8   8   1     6974.68     7020.52     67.60 o 
  -8   9   1     5647.30     5540.17     54.86 o 
  -7   9   1     4380.88     4285.06     41.22 o 
  -6   9   1     2018.79     1852.69     20.27 o 
  -5   9   1     7504.75     7535.75     71.50 o 
  -4   9   1     3805.64     3707.04     35.59 o 
  -3   9   1     6368.71     6340.84     57.54 o 
  -2   9   1     3134.03     3215.74     30.06 o 
  -1   9   1     7276.49     7040.35     63.26 o 
   0   9   1      236.28      381.51      6.70 o 
   1   9   1    22793.14    23586.87    202.44 o 
   2   9   1     7946.10     8204.56     77.02 o 
   3   9   1     6823.18     6581.60     59.71 o 
   4   9   1     3186.30     2976.79     29.50 o 
   5   9   1    10007.14    10021.78     98.75 o 
   6   9   1     2136.63     2089.59     22.83 o 
   7   9   1     8935.85     9174.03     82.37 o 
   8   9   1     1855.05     1808.71     21.64 o 
   9   9   1     1313.40     1299.73     17.39 o 
  -9  10   1        4.35        7.88      3.52 o 
  -8  10   1     6255.33     6193.27     61.10 o 
  -7  10   1      826.76      790.72     11.64 o 
  -6  10   1     2796.12     2650.00     28.79 o 
  -5  10   1     3197.00     3280.70     35.54 o 
  -4  10   1     7966.11     7937.52     76.20 o 
  -3  10   1     3291.68     3161.17     31.11 o 
  -2  10   1    10493.64    10935.64     92.02 o 
  -1  10   1     5543.28     5815.28     53.44 o 
   0  10   1    14540.78    14735.51    128.45 o 
   1  10   1     1349.02     1208.20     16.59 o 
   2  10   1    11967.28    11827.04    104.26 o 
   3  10   1     2182.21     1988.04     22.45 o 
   4  10   1     6612.01     6661.33     61.00 o 
   5  10   1     6581.59     6649.71     67.77 o 
   6  10   1     8188.84     8361.20     75.71 o 
   7  10   1     2997.79     2976.63     32.22 o 
   8  10   1     5229.09     5312.11     53.30 o 
   9  10   1     1229.71     1281.78     18.84 o 
  10  10   1     2459.54     2497.61     29.88 o 
 -10  11   1     3809.63     3725.10     40.34 o 
  -9  11   1     9575.26     9487.30     98.67 o 
  -8  11   1      465.87      438.10      9.63 o 
  -7  11   1    11769.97    11616.45    120.58 o 
  -6  11   1     3514.66     3332.97     39.25 o 
  -5  11   1     3471.56     3325.42     33.28 o 
  -4  11   1     4073.76     3864.59     37.61 o 
  -3  11   1     4518.20     4450.92     44.97 o 
  -2  11   1     2655.93     2630.68     28.67 o 
  -1  11   1    12513.58    12747.14    112.15 o 
   0  11   1     5327.96     5107.08     47.89 o 
   1  11   1     6316.68     5733.33     53.25 o 
   2  11   1     1669.57     1702.97     19.16 o 
   3  11   1     8467.70     8552.34     81.13 o 
   4  11   1     2124.23     2004.14     21.94 o 
   5  11   1    14357.70    14362.55    126.52 o 
   6  11   1     1507.39     1506.78     22.00 o 
   7  11   1     7613.28     7373.04     71.74 o 
   8  11   1      253.95      262.60      7.37 o 
   9  11   1     3127.91     3090.50     36.56 o 
  10  11   1     1278.99     1295.83     20.07 o 
  11  11   1      285.86      276.92     16.48 o 
 -11  12   1       32.65       31.15      4.90 o 
 -10  12   1     9232.00     9181.20     94.42 o 
  -9  12   1     4583.19     4538.75     50.64 o 
  -8  12   1     9325.02     9363.58     95.41 o 
  -7  12   1      978.14      952.35     20.20 o 
  -6  12   1     2426.92     2358.32     29.22 o 
  -5  12   1      688.83      697.83     12.79 o 
  -4  12   1     9846.98     9458.63     89.88 o 
  -3  12   1     1453.68     1460.03     18.64 o 
  -2  12   1    10456.05    10659.79    100.32 o 
  -1  12   1      609.57      531.64      9.86 o 
   0  12   1     5018.89     4894.87     46.58 o 
   1  12   1      837.68      803.91     11.59 o 
   2  12   1     7097.21     6999.82     64.47 o 
   3  12   1     1987.44     1967.87     21.96 o 
   4  12   1     6694.46     6533.74     67.46 o 
   5  12   1     4701.08     4637.71     45.01 o 
   6  12   1     4678.55     4552.38     46.72 o 
   7  12   1     8311.42     8375.04     93.92 o 
   8  12   1     4630.81     4434.72     49.22 o 
   9  12   1     1032.31     1036.13     17.17 o 
  10  12   1     6847.58     6858.28     72.72 o 
  11  12   1      139.05      128.92      8.32 o 
  12  12   1      593.58      604.57     13.44 o 
 -12  13   1      636.58      638.01     15.10 o 
 -11  13   1     6517.38     6337.76     73.39 o 
 -10  13   1      267.97      293.47     12.00 o 
  -9  13   1    17154.39    16617.29    177.41 o 
  -8  13   1     1706.16     1684.11     28.69 o 
  -7  13   1     4840.18     4820.69     53.22 o 
  -6  13   1      702.77      679.03     13.24 o 
  -5  13   1      550.67      527.65     11.48 o 
  -4  13   1     6911.76     7062.22     73.49 o 
  -3  13   1     7184.59     7060.20     73.34 o 
  -2  13   1     3872.07     3868.51     40.70 o 
  -1  13   1     8671.70     8534.29     87.06 o 
   0  13   1     3308.88     3215.02     37.12 o 
   1  13   1     5533.55     5332.79     57.03 o 
   2  13   1     1641.10     1580.68     20.17 o 
   3  13   1     3372.76     3439.59     37.02 o 
   4  13   1      744.33      774.71     13.62 o 
   5  13   1     6804.07     6768.18     67.03 o 
   6  13   1        7.14        6.70      5.50 o 
   7  13   1     1112.62     1084.12     18.70 o 
   8  13   1     1025.38     1054.72     18.83 o 
   9  13   1     2248.22     2235.02     31.45 o 
  10  13   1     1211.05     1211.44     21.05 o 
  11  13   1     2711.35     2737.44     37.33 o 
  12  13   1     1514.23     1480.38     24.67 o 
  13  13   1     3361.07     3462.23     49.30 o 
 -13  14   1      658.72      699.71     19.66 o 
 -12  14   1     3187.75     3151.00     45.65 o 
 -11  14   1     3743.37     3718.60     51.47 o 
 -10  14   1     8906.60     8679.15     96.89 o 
  -9  14   1      274.30      254.01     10.72 o 
  -8  14   1     2836.64     2824.56     40.76 o 
  -7  14   1      650.61      635.35     14.44 o 
  -6  14   1     2203.45     2249.71     36.59 o 
  -5  14   1     5495.16     5494.70     63.90 o 
  -4  14   1      564.81      584.81     13.44 o 
  -3  14   1       63.82       40.59      5.10 o 
  -2  14   1     7069.60     7111.50     79.65 o 
  -1  14   1      474.02      483.79     12.10 o 
   0  14   1     2653.37     2578.71     31.64 o 
   1  14   1      332.99      370.82     10.04 o 
   2  14   1     6626.46     6467.66     68.42 o 
   3  14   1     1205.76     1202.46     18.12 o 
   4  14   1     8961.44     8700.77     84.54 o 
   5  14   1     4806.33     4740.10     52.64 o 
   6  14   1     1035.37     1029.93     17.18 o 
   7  14   1      585.33      561.05     14.82 o 
   8  14   1     4524.77     4401.67     53.54 o 
   9  14   1     2755.70     2737.52     37.14 o 
  10  14   1     5850.21     5593.99     66.31 o 
  11  14   1      472.10      505.55     13.79 o 
  12  14   1     3169.32     2955.99     47.63 o 
  13  14   1     1233.20     1201.52     24.40 o 
  14  14   1     2008.98     2007.26     37.27 o 
 -14  15   1      889.20      905.43     23.40 o 
 -13  15   1     2270.21     2261.07     40.66 o 
 -12  15   1      561.76      581.70     16.28 o 
 -11  15   1     1895.06     1929.70     32.30 o 
 -10  15   1     1124.78     1088.97     21.84 o 
  -9  15   1     1193.81     1139.15     22.77 o 
  -8  15   1        1.92       -4.65      4.65 o 
  -7  15   1    13155.17    12982.96    139.59 o 
  -6  15   1     2406.64     2396.98     33.56 o 
  -5  15   1     3637.65     3458.14     44.21 o 
  -4  15   1      142.48      147.29      8.35 o 
  -3  15   1     2176.15     2126.11     30.32 o 
  -2  15   1     5879.03     5874.79     99.01 o 
  -1  15   1     9300.46     8988.60     98.95 o 
   0  15   1     1250.90     1219.50     20.68 o 
   1  15   1     3586.13     3462.86     40.62 o 
   2  15   1     1096.35     1101.88     18.91 o 
   3  15   1     1851.19     1821.60     25.04 o 
   4  15   1      480.44      465.02     11.26 o 
   5  15   1     1050.68     1003.54     17.07 o 
   6  15   1     1688.30     1754.84     24.74 o 
   7  15   1     3722.51     3820.43     48.14 o 
   8  15   1      370.54      353.99     16.58 o 
   9  15   1     6797.29     6613.70     78.04 o 
  10  15   1     1115.47     1143.95     21.47 o 
  11  15   1     4579.00     4347.18     54.85 o 
  12  15   1      276.25      287.73     11.02 o 
  13  15   1     2516.12     2530.32     40.10 o 
  14  15   1     1524.89     1551.33     32.06 o 
  15  15   1     2080.46     2062.44     39.21 o 
 -15  16   1      549.27      560.84     19.46 o 
 -14  16   1     2368.97     2344.96     42.79 o 
 -13  16   1     1146.04     1163.49     27.04 o 
 -12  16   1     2754.33     2709.77     55.83 o 
 -11  16   1      836.40      809.09     19.58 o 
 -10  16   1      815.18      887.61     18.73 o 
  -9  16   1     1989.12     1994.26     33.06 o 
  -8  16   1     2310.77     2227.91     32.90 o 
  -7  16   1     3474.51     3525.21     46.00 o 
  -6  16   1    10176.89     9903.33    109.68 o 
  -5  16   1      140.23      139.46     10.09 o 
  -4  16   1     2378.37     2264.28     32.46 o 
  -3  16   1     3499.93     3304.33     44.52 o 
  -2  16   1     1175.89     1191.35     20.97 o 
  -1  16   1      159.67      147.78      7.53 o 
   0  16   1     2957.59     2893.41     38.53 o 
   1  16   1      204.46      189.92      8.90 o 
   2  16   1     2986.69     2950.35     39.03 o 
   3  16   1      781.33      761.82     14.83 o 
   4  16   1     3487.57     3336.88     40.20 o 
   5  16   1      155.73      175.48      8.24 o 
   6  16   1     6123.87     5666.87     78.82 o 
   7  16   1     5272.24     5084.88     61.51 o 
   8  16   1     6317.79     6361.64     84.97 o 
   9  16   1      525.51      547.45     14.76 o 
  10  16   1     2786.55     2675.92     37.95 o 
  11  16   1      686.83      675.66     16.67 o 
  12  16   1     2051.08     2043.95     32.24 o 
  13  16   1      643.74      685.05     18.87 o 
  14  16   1     2051.34     2085.05     39.45 o 
  15  16   1      891.74      894.53     24.15 o 
  16  16   1     2617.97     2608.99     47.28 o 
 -15  17   1     2127.75     2048.81     40.29 o 
 -14  17   1      513.09      542.93     23.15 o 
 -13  17   1     2764.17     2730.22     48.05 o 
 -12  17   1      873.05      877.41     23.52 o 
 -11  17   1     1359.17     1362.95     26.90 o 
 -10  17   1      471.56      507.00     15.66 o 
  -9  17   1      944.29      917.22     21.15 o 
  -8  17   1      309.05      326.22     11.56 o 
  -7  17   1     2053.10     2020.72     31.17 o 
  -6  17   1      805.09      826.53     18.36 o 
  -5  17   1     6504.90     6362.04     74.87 o 
  -4  17   1     1610.79     1600.26     26.19 o 
  -3  17   1     1509.43     1571.58     25.85 o 
  -2  17   1     1159.96     1122.03     20.84 o 
  -1  17   1     5625.74     5454.46     65.12 o 
   0  17   1     1212.61     1178.62     22.85 o 
   1  17   1     4313.86     4274.79     53.25 o 
   2  17   1      820.37      794.02     17.06 o 
   3  17   1     1665.01     1720.62     27.10 o 
   4  17   1      239.00      227.62     10.45 o 
   5  17   1     4731.31     4595.98     56.65 o 
   6  17   1     1153.94     1069.74     22.37 o 
   7  17   1    13406.91    13036.83    165.28 o 
   8  17   1     1281.43     1379.12     26.61 o 
   9  17   1     2336.60     2331.37     37.36 o 
  10  17   1      879.31      863.62     18.85 o 
  11  17   1     2657.93     2636.43     38.44 o 
  12  17   1      682.20      671.76     17.22 o 
  13  17   1      987.57      968.06     22.76 o 
  14  17   1      277.40      256.68     13.64 o 
  15  17   1     1971.62     2028.26     39.91 o 
 -14  18   1     1730.17     1795.36     37.56 o 
 -13  18   1      928.80      929.85     25.46 o 
 -12  18   1     1782.31     1802.36     36.65 o 
 -11  18   1      851.66      893.27     21.78 o 
 -10  18   1     1519.36     1467.53     30.65 o 
  -9  18   1      574.60      570.72     15.72 o 
  -8  18   1     3008.80     2904.83     41.22 o 
  -7  18   1     1127.33     1140.82     22.25 o 
  -6  18   1     3265.03     3213.29     43.94 o 
  -5  18   1     1423.19     1361.06     24.42 o 
  -4  18   1     4970.02     5047.54     62.28 o 
  -3  18   1      185.64      204.65      9.65 o 
  -2  18   1     4849.45     4644.31     62.19 o 
  -1  18   1     1443.88     1422.10     26.43 o 
   0  18   1     7277.37     7168.65     87.13 o 
   1  18   1      888.09      921.72     19.11 o 
   2  18   1     3750.40     3649.45     47.62 o 
   3  18   1     1006.50      968.49     21.44 o 
   4  18   1      493.99      532.75     15.90 o 
   5  18   1     1114.30     1021.39     24.59 o 
   6  18   1     5731.02     5551.12     79.34 o 
   7  18   1       13.56       12.24      6.12 o 
   8  18   1     1226.57     1162.90     24.24 o 
   9  18   1      616.83      541.06     16.70 o 
  10  18   1      593.39      609.77     17.85 o 
  11  18   1      501.55      543.83     15.83 o 
  12  18   1     1658.63     1685.36     29.32 o 
  13  18   1      673.65      701.39     19.68 o 
  14  18   1     3992.09     4212.55     66.66 o 
 -13  19   1     2219.15     2350.44     44.80 o 
 -12  19   1      638.02      689.98     22.00 o 
 -11  19   1     2994.61     3139.47     48.75 o 
 -10  19   1      193.87      194.18     11.24 o 
  -9  19   1     3025.82     3033.15     43.67 o 
  -8  19   1      770.56      757.90     18.57 o 
  -7  19   1     1287.94     1284.12     24.37 o 
  -6  19   1      554.33      554.21     15.56 o 
  -5  19   1      769.70      798.76     18.49 o 
  -4  19   1     1908.00     1807.85     32.04 o 
  -3  19   1     3002.69     2821.45     43.25 o 
  -2  19   1       85.04      101.85      7.83 o 
  -1  19   1     4618.16     4425.71     56.51 o 
   0  19   1      478.93      533.78     14.81 o 
   1  19   1     3635.78     3488.93     46.74 o 
   2  19   1     1141.74     1133.53     21.84 o 
   3  19   1     2841.19     2834.83     43.32 o 
   4  19   1     1272.66     1253.44     25.55 o 
   5  19   1     1649.43     1744.85     34.78 o 
   6  19   1      854.14      905.05     23.87 o 
   7  19   1     2973.96     2937.99     49.65 o 
   8  19   1     1590.40     1553.78     32.69 o 
   9  19   1     2837.65     2754.59     43.47 o 
  10  19   1      414.06      417.31     15.29 o 
  11  19   1     2117.21     2190.16     37.81 o 
  12  19   1      337.78      311.39     14.08 o 
  13  19   1     1441.20     1487.53     35.92 o 
 -11  20   1      526.56      538.65     19.92 o 
 -10  20   1     1656.19     1738.27     36.55 o 
  -9  20   1      610.31      649.82     19.26 o 
  -8  20   1     3272.16     3229.07     49.74 o 
  -7  20   1      125.91      123.25     10.52 o 
  -6  20   1     3129.75     3152.29     48.25 o 
  -5  20   1      365.04      371.61     15.25 o 
  -4  20   1     3297.17     3218.25     45.35 o 
  -3  20   1     1310.71     1305.17     24.77 o 
  -2  20   1     3316.77     3272.56     45.67 o 
  -1  20   1     1200.52     1237.15     23.91 o 
   0  20   1     1738.11     1720.70     29.08 o 
   1  20   1     1974.13     1963.51     31.65 o 
   2  20   1     2567.41     2489.23     40.29 o 
   3  20   1      655.15      660.18     18.53 o 
   4  20   1     2932.57     2950.07     50.14 o 
   5  20   1      866.56      855.15     23.93 o 
   6  20   1     2293.19     2454.13     44.54 o 
   7  20   1      167.38      156.29     11.80 o 
   8  20   1     1357.15     1360.31     31.06 o 
   9  20   1      331.03      315.14     15.30 o 
  10  20   1     1196.51     1218.03     29.65 o 
  11  20   1      203.32      178.91     13.20 o 
  -9  21   1     2339.47     2464.50     39.06 o 
  -8  21   1      411.33      376.49     14.08 o 
  -7  21   1     1134.43     1143.71     24.11 o 
  -6  21   1      735.26      728.58     19.04 o 
  -5  21   1     1732.55     1720.77     30.32 o 
  -4  21   1      403.54      428.83     14.55 o 
  -3  21   1     3559.27     3512.75     48.98 o 
  -2  21   1      866.07      884.96     20.57 o 
  -1  21   1     1766.04     1848.47     31.20 o 
   0  21   1      531.92      533.91     15.99 o 
   1  21   1     2041.90     2087.35     36.51 o 
   2  21   1       97.69      105.69     10.89 o 
   3  21   1     2150.40     2153.32     41.13 o 
   4  21   1      629.13      639.34     21.03 o 
   5  21   1     1116.13     1082.33     27.57 o 
   6  21   1     1592.51     1663.25     35.52 o 
   7  21   1      668.50      739.11     23.00 o 
   8  21   1      489.74      464.46     19.05 o 
   9  21   1     2124.71     2144.85     42.27 o 
  -7  22   1      351.20      347.07     13.96 o 
  -6  22   1     2265.22     2305.06     37.61 o 
  -5  22   1      278.81      268.33     12.31 o 
  -4  22   1     1075.25     1098.32     26.54 o 
  -3  22   1      569.29      608.87     17.71 o 
  -2  22   1      144.57      161.35     10.19 o 
  -1  22   1      799.06      835.99     20.42 o 
   0  22   1     2809.39     2858.39     42.70 o 
   1  22   1     1927.41     2028.16     36.90 o 
   2  22   1     1956.73     2001.05     36.46 o 
   3  22   1     1015.17     1015.16     27.15 o 
   4  22   1     2077.16     2130.47     41.94 o 
   5  22   1      204.48      217.13     16.41 o 
   6  22   1     2067.26     2115.87     42.24 o 
   7  22   1      194.35      175.39     15.37 o 
  -2  23   1       61.18       51.52      8.32 o 
  -1  23   1     1110.01     1097.95     24.18 o 
   0  23   1      405.31      463.85     20.30 o 
   1  23   1     3163.45     3394.74     64.40 o 
   2  23   1      235.58      192.80     13.69 o 
   0   1   2      733.32      771.98     13.57 o 
   1   1   2    32441.36    31680.02   1145.38 o 
  -1   2   2     8157.61     8876.97     78.08 o 
   0   2   2    12085.22    13166.15    108.15 o 
   1   2   2    25956.93    27500.85    244.88 o 
   2   2   2     9253.90     9974.41     86.40 o 
  -2   3   2    13682.65    14844.95    125.88 o 
  -1   3   2    13129.58    13383.69    143.69 o 
   0   3   2     2034.94     2043.57     18.79 o 
   1   3   2     4036.08     4050.66     35.16 o 
   2   3   2    14019.20    15133.13    129.91 o 
   3   3   2    44553.11    44011.21    393.14 o 
  -3   4   2      190.54      159.02      4.40 o 
  -2   4   2      161.10      118.42      4.56 o 
  -1   4   2     1301.24     1524.18     14.69 o 
   0   4   2     8132.93     8890.08     74.02 o 
   1   4   2     2952.98     3289.70     28.96 o 
   2   4   2     5694.11     5794.46     65.16 o 
   3   4   2      479.64      544.37      8.06 o 
   4   4   2     2195.11     2206.59     21.58 o 
  -4   5   2     1319.21     1355.56     15.37 o 
  -3   5   2    31941.20    32042.09    388.39 o 
  -2   5   2     5272.01     5316.51     49.88 o 
  -1   5   2    19097.61    18922.24    161.89 o 
   0   5   2      393.66      424.42      5.86 o 
   1   5   2    46964.00    46141.75    804.08 o 
   2   5   2      993.48     1058.89     11.72 o 
   3   5   2    42836.19    42872.50    440.58 o 
   4   5   2      569.27      605.30      8.16 o 
   5   5   2    10414.08     9821.71     90.25 o 
  -5   6   2      911.71     1025.95     11.67 o 
  -4   6   2       94.80      172.82      4.16 o 
  -3   6   2      547.33      625.76     10.89 o 
  -2   6   2     9030.69     9372.69     85.83 o 
  -1   6   2     2743.83     2900.30     27.46 o 
   0   6   2     5927.73     6262.58     55.63 o 
   1   6   2       55.98       61.53      2.52 o 
   2   6   2    12339.14    12712.34    109.84 o 
   3   6   2     3542.28     3737.95     34.74 o 
   4   6   2     2373.11     2365.69     31.01 o 
   5   6   2     3863.55     4331.78     40.28 o 
   6   6   2     2750.35     2970.46     27.69 o 
  -6   7   2      180.72      182.83      5.60 o 
  -5   7   2    31227.18    31566.19    269.43 o 
  -4   7   2        1.61        3.05      2.85 o 
  -3   7   2    17231.73    16700.78    167.27 o 
  -2   7   2      366.69      379.32      6.45 o 
  -1   7   2    25205.53    24271.89    251.78 o 
   0   7   2       77.15       71.44      4.54 o 
   1   7   2    49062.54    50303.24    506.65 o 
   2   7   2       70.70       59.33      3.44 o 
   3   7   2    21751.55    21547.57    176.78 o 
   4   7   2      209.81      231.42      5.22 o 
   5   7   2    16972.68    17061.03    147.70 o 
   6   7   2      337.68      395.28      6.63 o 
   7   7   2    33216.80    32865.70    283.92 o 
  -7   8   2     1454.24     1647.50     19.98 o 
  -6   8   2     1208.35     1292.10     15.50 o 
  -5   8   2       87.19       89.67      3.82 o 
  -4   8   2     5585.38     5994.37     60.57 o 
  -3   8   2     6656.43     7635.99     72.30 o 
  -2   8   2     2953.28     2852.64     29.77 o 
  -1   8   2     1418.68     1498.27     17.34 o 
   0   8   2     7159.63     7363.08     66.11 o 
   1   8   2      166.21      169.86      5.01 o 
   2   8   2     8865.24     8992.07     80.00 o 
   3   8   2     2641.68     2762.62     26.05 o 
   4   8   2     5713.92     5926.31     51.73 o 
   5   8   2      152.54      111.11      4.90 o 
   6   8   2       77.83       80.83      5.35 o 
   7   8   2      146.36      126.43      4.66 o 
   8   8   2     1523.94     1544.73     19.27 o 
  -8   9   2      356.37      387.82      9.69 o 
  -7   9   2    16378.35    16531.66    144.47 o 
  -6   9   2     1023.50     1134.95     14.37 o 
  -5   9   2    24993.93    24847.00    222.84 o 
  -4   9   2      626.18      758.97     10.70 o 
  -3   9   2     9655.34     9172.27     81.66 o 
  -2   9   2       37.76       31.06      3.07 o 
  -1   9   2    21934.01    21753.59    187.63 o 
   0   9   2       97.00       83.92      6.66 o 
   1   9   2    46705.97    47189.91    401.41 o 
   2   9   2       34.46       27.93      2.98 o 
   3   9   2    27074.27    26776.08    230.21 o 
   4   9   2       19.30       24.07      2.98 o 
   5   9   2    15775.69    15701.83    136.84 o 
   6   9   2       41.86       76.45      3.56 o 
   7   9   2     6480.26     6325.25     61.67 o 
   8   9   2      123.62      152.57      5.93 o 
   9   9   2     6881.22     6860.34     63.82 o 
  -9  10   2       44.65       49.92      4.15 o 
  -8  10   2      447.47      402.39      8.46 o 
  -7  10   2        1.98        4.60      2.93 o 
  -6  10   2      867.37      885.18     12.52 o 
  -5  10   2       15.47       11.41      2.54 o 
  -4  10   2      842.22      884.05     12.11 o 
  -3  10   2       32.87       31.86      5.26 o 
  -2  10   2      626.37      622.36     10.37 o 
  -1  10   2       19.51        8.88      2.46 o 
   0  10   2       83.42       89.85      5.30 o 
   1  10   2      727.17      861.94     12.42 o 
   2  10   2     4025.55     4083.39     39.42 o 
   3  10   2      257.98      302.02      6.83 o 
   4  10   2     4612.22     4778.86     45.47 o 
   5  10   2      150.09      170.80      5.23 o 
   6  10   2     1728.28     1728.46     22.44 o 
   7  10   2      309.15      316.44      8.47 o 
   8  10   2      810.54      931.58     14.25 o 
   9  10   2     1971.66     1921.04     23.68 o 
  10  10   2     2222.28     2105.63     27.61 o 
 -10  11   2       30.45       45.47      4.87 o 
  -9  11   2     5946.94     5963.90     63.72 o 
  -8  11   2       30.21       36.76      4.20 o 
  -7  11   2     6499.90     6407.82     63.47 o 
  -6  11   2      316.74      319.91     10.86 o 
  -5  11   2     9180.28     9251.20     88.21 o 
  -4  11   2       54.93       97.91      4.73 o 
  -3  11   2     7945.03     8064.53     77.36 o 
  -2  11   2      116.11      140.89      6.66 o 
  -1  11   2    14999.75    15222.32    140.27 o 
   0  11   2       68.74       81.49      5.24 o 
   1  11   2    22178.34    21636.34    196.82 o 
   2  11   2      414.13      489.07      8.85 o 
   3  11   2    21340.27    21879.60    189.65 o 
   4  11   2       21.70       17.55      3.03 o 
   5  11   2    12144.86    12352.63    109.93 o 
   6  11   2       69.30       78.33      5.11 o 
   7  11   2     9523.08     9442.49     90.38 o 
   8  11   2      181.67      154.95      6.52 o 
   9  11   2    10694.62    10434.01     99.70 o 
  10  11   2      143.20      143.35      6.73 o 
  11  11   2     9355.03     9461.25     97.17 o 
 -11  12   2      771.23      728.75     15.83 o 
 -10  12   2      662.98      689.33     15.08 o 
  -9  12   2      327.94      282.42      9.19 o 
  -8  12   2      224.03      203.81     13.11 o 
  -7  12   2     1153.92     1148.46     19.01 o 
  -6  12   2      206.33      223.12      7.56 o 
  -5  12   2       16.25       14.45      3.55 o 
  -4  12   2     1234.46     1288.06     17.49 o 
  -3  12   2      214.45      242.30      7.16 o 
  -2  12   2     1495.04     1522.53     28.34 o 
  -1  12   2       85.05      110.39      5.01 o 
   0  12   2     2907.20     2952.94     32.31 o 
   1  12   2      170.49      195.12      6.34 o 
   2  12   2      728.76      601.60     10.61 o 
   3  12   2      555.85      575.62     10.01 o 
   4  12   2     1603.81     1629.33     19.41 o 
   5  12   2      215.29      212.08      6.26 o 
   6  12   2     1545.93     1555.97     20.42 o 
   7  12   2      319.83      300.26      9.40 o 
   8  12   2     1379.89     1391.08     19.26 o 
   9  12   2      195.65      190.42      7.44 o 
  10  12   2     1811.34     1801.95     25.24 o 
  11  12   2      609.92      583.68     13.11 o 
  12  12   2      880.07      776.30     16.77 o 
 -12  13   2      256.24      222.39      9.41 o 
 -11  13   2    11717.47    11183.83    122.00 o 
 -10  13   2      210.61      175.91      8.30 o 
  -9  13   2     6981.50     7165.11     76.00 o 
  -8  13   2        0.35       -3.69      4.87 o 
  -7  13   2     5317.36     5313.24     61.98 o 
  -6  13   2     1295.78     1321.00     20.07 o 
  -5  13   2     9974.08    10030.09    101.73 o 
  -4  13   2       62.95       55.49      4.59 o 
  -3  13   2    10809.47    10699.58    101.73 o 
  -2  13   2      141.75      129.38      6.81 o 
  -1  13   2    15145.73    15614.46    144.79 o 
   0  13   2      190.84      211.33      7.32 o 
   1  13   2     9816.24     9921.44     94.51 o 
   2  13   2       36.41       35.99      4.03 o 
   3  13   2     9334.69     9289.57     88.98 o 
   4  13   2      436.94      440.90      9.15 o 
   5  13   2    13362.85    13454.20    126.27 o 
   6  13   2       82.79       98.14      7.90 o 
   7  13   2    11176.49    10806.30    107.70 o 
   8  13   2       41.73       33.43      4.42 o 
   9  13   2    15292.57    15312.08    152.14 o 
  10  13   2      429.76      405.92     11.18 o 
  11  13   2    14971.22    14565.57    145.86 o 
  12  13   2       34.26       26.87      5.60 o 
  13  13   2     6621.46     6752.01     78.86 o 
 -13  14   2       24.01       20.28      5.75 o 
 -12  14   2      521.95      528.79     14.36 o 
 -11  14   2      120.70       90.60      7.07 o 
 -10  14   2     1531.89     1447.72     25.69 o 
  -9  14   2       46.58       35.07      5.30 o 
  -8  14   2       65.60       69.52      6.50 o 
  -7  14   2      127.43      122.65      6.49 o 
  -6  14   2     1402.26     1377.73     20.95 o 
  -5  14   2       89.04       78.47      5.76 o 
  -4  14   2      987.71      954.94     16.29 o 
  -3  14   2        2.38        4.44      4.04 o 
  -2  14   2      466.80      538.16     11.10 o 
  -1  14   2     3377.65     3307.73     36.51 o 
   0  14   2     2423.45     2274.34     27.22 o 
   1  14   2        0.01       -1.44      3.32 o 
   2  14   2     1415.66     1398.80     23.65 o 
   3  14   2        9.68        7.94      3.37 o 
   4  14   2     4414.87     4209.51     47.49 o 
   5  14   2     2496.32     2356.91     30.99 o 
   6  14   2       43.10       64.87      7.43 o 
   7  14   2      144.80      158.67      8.13 o 
   8  14   2     2142.54     2119.56     33.10 o 
   9  14   2        4.90       -1.44      4.58 o 
  10  14   2     1301.89     1284.77     22.59 o 
  11  14   2        0.28        1.06      4.94 o 
  12  14   2     1351.94     1389.55     26.46 o 
  13  14   2       42.70       35.58      6.79 o 
  14  14   2      464.60      448.34     15.24 o 
 -14  15   2       64.85       52.53      8.41 o 
 -13  15   2     4561.80     4635.60     69.23 o 
 -12  15   2       54.89       47.74      6.94 o 
 -11  15   2     6271.67     6190.46     92.56 o 
 -10  15   2        2.17        2.51      5.55 o 
  -9  15   2    11310.21    11160.51    122.29 o 
  -8  15   2      356.72      306.73     11.63 o 
  -7  15   2    10597.81    10495.41    115.05 o 
  -6  15   2      119.64      108.88      7.05 o 
  -5  15   2    12818.04    12590.13    135.49 o 
  -4  15   2        5.46       -0.04      4.45 o 
  -3  15   2    10250.33    10034.73    109.72 o 
  -2  15   2       44.78       43.52      8.43 o 
  -1  15   2     5305.34     5100.87     60.31 o 
   0  15   2      242.60      221.04      9.74 o 
   1  15   2    13167.80    13041.06    130.80 o 
   2  15   2      334.03      326.33     11.07 o 
   3  15   2    16641.66    16819.09    166.19 o 
   4  15   2      850.60      844.22     18.42 o 
   5  15   2     6493.85     6381.26     73.54 o 
   6  15   2       81.84       69.84      5.73 o 
   7  15   2     5500.31     5608.48     62.09 o 
   8  15   2      357.40      321.85     11.06 o 
   9  15   2     6813.38     6740.20     84.07 o 
  10  15   2        0.09       -5.01      5.01 o 
  11  15   2     8158.71     8102.75     97.18 o 
  12  15   2        4.52        7.06      5.88 o 
  13  15   2     5481.28     5474.53     72.57 o 
  14  15   2       12.16        7.55      6.17 o 
  15  15   2     3162.25     3128.24     52.34 o 
 -15  16   2       48.60       50.79      9.24 o 
 -14  16   2      391.23      339.95     21.05 o 
 -13  16   2        2.71       -1.66      7.54 o 
 -12  16   2     1212.74     1204.65     26.74 o 
 -11  16   2      191.19      207.48     10.41 o 
 -10  16   2      801.12      815.80     19.53 o 
  -9  16   2       10.28       24.62      7.76 o 
  -8  16   2      535.39      518.59     21.00 o 
  -7  16   2      140.31      142.26      8.20 o 
  -6  16   2     2807.81     2795.43     38.46 o 
  -5  16   2        3.71        1.81      5.48 o 
  -4  16   2     3199.66     3079.26     41.06 o 
  -3  16   2      150.29      126.97      7.63 o 
  -2  16   2      685.60      640.61     14.83 o 
  -1  16   2       24.15       22.84      5.03 o 
   0  16   2      124.09      111.10      7.75 o 
   1  16   2      255.73      252.83      8.73 o 
   2  16   2     2161.45     2076.95     28.20 o 
   3  16   2      577.89      585.23     13.06 o 
   4  16   2       97.06      100.93      7.56 o 
   5  16   2        3.48       -4.41      4.49 o 
   6  16   2      335.64      333.36     11.46 o 
   7  16   2      600.41      610.68     16.55 o 
   8  16   2      989.32      984.58     19.54 o 
   9  16   2       99.36       81.07      6.92 o 
  10  16   2      930.37      962.24     19.77 o 
  11  16   2        0.41       -1.89      5.37 o 
  12  16   2     1073.99     1039.33     23.20 o 
  13  16   2        0.92        1.31      5.80 o 
  14  16   2      559.06      535.62     17.41 o 
  15  16   2      817.07      832.68     31.20 o 
  16  16   2      826.45      741.44     23.18 o 
 -15  17   2     5815.89     6038.64    114.08 o 
 -14  17   2      108.86       80.33     10.51 o 
 -13  17   2     3803.05     3868.99     61.86 o 
 -12  17   2        0.59        0.64      6.11 o 
 -11  17   2     7770.54     7882.07     98.95 o 
 -10  17   2      220.80      197.73     10.56 o 
  -9  17   2     4126.35     4140.11     57.75 o 
  -8  17   2        3.43       -1.48      5.11 o 
  -7  17   2     4666.96     4610.95     57.88 o 
  -6  17   2       20.65        9.56      5.59 o 
  -5  17   2     9905.90     9710.52    108.53 o 
  -4  17   2      144.24      133.74     11.32 o 
  -3  17   2    13426.06    13052.01    141.34 o 
  -2  17   2       45.06       35.07      6.85 o 
  -1  17   2     9478.37     9134.59    102.18 o 
   0  17   2       71.66       63.90      7.78 o 
   1  17   2     4815.41     4914.51     59.88 o 
   2  17   2       33.53       24.70      5.67 o 
   3  17   2     5490.27     5615.28     66.90 o 
   4  17   2      324.99      295.08     11.53 o 
   5  17   2     6019.03     5933.03     75.90 o 
   6  17   2       87.33       85.50      7.32 o 
   7  17   2     4363.47     4330.49     59.06 o 
   8  17   2      444.67      435.20     14.92 o 
   9  17   2     4980.27     4947.25     66.22 o 
  10  17   2      625.37      624.80     17.70 o 
  11  17   2     7904.56     8325.45     96.23 o 
  12  17   2        7.34        5.70      6.21 o 
  13  17   2     5016.04     5041.14     69.20 o 
  14  17   2        7.24        2.97      6.75 o 
  15  17   2     4322.01     4461.49     69.78 o 
 -14  18   2      268.92      255.16     23.15 o 
 -13  18   2      252.57      246.20     13.54 o 
 -12  18   2     1321.48     1326.80     27.76 o 
 -11  18   2       21.25       17.49      6.98 o 
 -10  18   2      434.18      412.16     14.95 o 
  -9  18   2       45.24       41.68      7.21 o 
  -8  18   2      808.99      822.21     18.80 o 
  -7  18   2        0.00       -5.19      5.19 o 
  -6  18   2      669.50      614.09     15.88 o 
  -5  18   2     1611.93     1551.33     26.50 o 
  -4  18   2     2661.09     2681.37     38.42 o 
  -3  18   2       18.36       16.41      5.50 o 
  -2  18   2      903.65      919.88     19.13 o 
  -1  18   2       87.41      103.65      7.60 o 
   0  18   2      327.77      344.50     11.76 o 
   1  18   2       76.42       76.45      6.95 o 
   2  18   2       44.43       59.39      7.12 o 
   3  18   2       14.71        8.87      6.32 o 
   4  18   2       30.25       32.40      6.71 o 
   5  18   2      408.59      426.59     13.29 o 
   6  18   2      160.30      148.85     10.96 o 
   7  18   2       59.53       48.62      8.92 o 
   8  18   2     1476.46     1453.69     27.93 o 
   9  18   2      636.25      641.40     20.96 o 
  10  18   2      555.56      506.75     16.60 o 
  11  18   2       81.82       80.88      8.70 o 
  12  18   2      674.79      662.11     21.20 o 
  13  18   2        4.09       10.22      7.16 o 
  14  18   2      829.95      855.61     26.27 o 
 -12  19   2      298.43      299.69     13.62 o 
 -11  19   2     3312.50     3392.09     51.84 o 
 -10  19   2       86.16       62.52      8.32 o 
  -9  19   2     6943.62     6925.46     89.72 o 
  -8  19   2      449.26      463.56     14.78 o 
  -7  19   2     6186.00     6086.36     74.30 o 
  -6  19   2      413.40      429.98     13.97 o 
  -5  19   2     3132.01     3202.57     44.62 o 
  -4  19   2        1.78       -0.53      5.62 o 
  -3  19   2     9728.87     9532.52    107.98 o 
  -2  19   2       12.63        9.05      6.33 o 
  -1  19   2     6402.05     6310.19     89.54 o 
   0  19   2        1.97       -5.25      5.25 o 
   1  19   2     3277.10     3296.96     44.99 o 
   2  19   2       31.07       27.75      7.62 o 
   3  19   2     4030.10     4058.32     56.97 o 
   4  19   2       47.37       31.81      7.23 o 
   5  19   2     4524.30     4590.90     63.11 o 
   6  19   2      127.54      109.82     11.24 o 
   7  19   2     7426.07     7530.88    103.84 o 
   8  19   2       50.34       37.49      7.70 o 
   9  19   2     5101.16     5331.63     72.00 o 
  10  19   2      111.21      100.27      9.58 o 
  11  19   2     4530.37     4516.98     64.01 o 
  12  19   2       71.15       55.01      9.56 o 
 -11  20   2      163.78      203.34     30.46 o 
 -10  20   2      368.80      385.04     15.71 o 
  -9  20   2        9.77       -6.46      6.46 o 
  -8  20   2      429.92      414.50     14.65 o 
  -7  20   2       81.75       70.18      8.22 o 
  -6  20   2      498.57      535.33     16.07 o 
  -5  20   2        2.04       -1.41      5.76 o 
  -4  20   2      747.90      767.40     18.69 o 
  -3  20   2       26.59       20.41      6.39 o 
  -2  20   2     1252.63     1251.95     24.22 o 
  -1  20   2       56.39       71.81      7.47 o 
   0  20   2      277.12      285.12     12.44 o 
   1  20   2       97.88       81.38      9.13 o 
   2  20   2      906.58      908.48     21.91 o 
   3  20   2        0.29        1.75      6.42 o 
   4  20   2      800.40      769.06     20.28 o 
   5  20   2       35.13       27.57      8.78 o 
   6  20   2     1425.49     1438.03     31.93 o 
   7  20   2      157.50      129.18     11.51 o 
   8  20   2      145.26      131.73     11.53 o 
   9  20   2        4.49        1.38      7.78 o 
  10  20   2      349.22      308.91     14.03 o 
  11  20   2      113.49      100.40     22.67 o 
  -8  21   2        2.97        8.06      7.08 o 
  -7  21   2     6547.41     6939.43     84.64 o 
  -6  21   2      230.68      215.40     11.71 o 
  -5  21   2     5187.74     5240.64     67.09 o 
  -4  21   2        7.62       -6.04      6.04 o 
  -3  21   2     5295.61     5304.54     67.28 o 
  -2  21   2        4.17       -5.49      9.09 o 
  -1  21   2     5458.53     5626.62     75.69 o 
   0  21   2      515.13      487.54     16.70 o 
   1  21   2     3476.90     3548.52     54.64 o 
   2  21   2       22.22       13.56      8.69 o 
   3  21   2     4437.65     4570.28     64.40 o 
   4  21   2       18.09        6.53      8.45 o 
   5  21   2     7782.79     7752.89    108.21 o 
   6  21   2      452.94      373.99     16.99 o 
   7  21   2     2211.67     2372.01     44.75 o 
   8  21   2        1.89       -7.80      7.80 o 
  -6  22   2      564.20      545.56     23.64 o 
  -5  22   2        2.37       -6.25      6.25 o 
  -4  22   2      406.08      411.95     16.95 o 
  -3  22   2       80.85      104.49      9.86 o 
  -2  22   2      834.31      859.97     20.80 o 
  -1  22   2      287.41      303.50     15.12 o 
   0  22   2      941.55      957.16     24.10 o 
   1  22   2       47.47       50.41      8.85 o 
   2  22   2      346.96      332.91     14.42 o 
   3  22   2        8.66        2.98      7.99 o 
   4  22   2     1171.94     1243.69     30.74 o 
   5  22   2       82.31       82.23     10.91 o 
   6  22   2      275.82      264.89     38.08 o 
   0   0   3    16852.15    15679.00    312.13 o 
   0   1   3       35.40       80.45      5.61 o 
   1   1   3     6547.26     6301.81     61.35 o 
  -1   2   3     5260.44     5184.96     46.28 o 
   0   2   3     5740.46     5513.14     49.11 o 
   1   2   3      568.12      716.63      8.35 o 
   2   2   3     7016.99     6995.90     64.84 o 
  -2   3   3      853.30     1162.06     13.29 o 
  -1   3   3     9344.30     9147.68     76.28 o 
   0   3   3     2971.96     2867.61     26.82 o 
   1   3   3    10727.43    10945.90     94.96 o 
   2   3   3    15128.64    15246.13    131.31 o 
   3   3   3    19995.54    20242.70    173.29 o 
  -3   4   3    15246.82    15626.29    128.86 o 
  -2   4   3    46735.13    47874.46    511.04 o 
  -1   4   3    17090.19    17352.77    142.55 o 
   0   4   3     9201.30     9069.46     75.93 o 
   1   4   3     6041.33     5996.07     51.30 o 
   2   4   3     3839.03     3975.49     36.61 o 
   3   4   3     4588.42     4647.85     42.48 o 
   4   4   3    15379.36    15634.67    129.18 o 
  -4   5   3      587.82      838.50     10.10 o 
  -3   5   3    16632.87    17379.01    149.10 o 
  -2   5   3     2987.87     3099.54     28.18 o 
  -1   5   3    11646.89    12097.19    100.47 o 
   0   5   3      614.01      461.01      6.72 o 
   1   5   3     6256.42     6282.88     53.77 o 
   2   5   3     7020.84     7164.80     60.97 o 
   3   5   3    15449.79    15668.51    142.20 o 
   4   5   3     5534.38     5470.57     47.64 o 
   5   5   3     8062.62     7862.29     67.07 o 
  -5   6   3    15259.24    15793.04    139.31 o 
  -4   6   3     6077.80     6009.33     52.11 o 
  -3   6   3     3615.53     3424.13     34.08 o 
  -2   6   3     7616.55     7523.00     64.08 o 
  -1   6   3     9832.12     9842.71     84.59 o 
   0   6   3     6270.17     6424.33     55.18 o 
   1   6   3      744.33      648.98      8.48 o 
   2   6   3    12474.80    12980.25    107.99 o 
   3   6   3     1885.60     1739.28     18.08 o 
   4   6   3     3074.97     2820.16     27.73 o 
   5   6   3     3281.24     3421.17     32.87 o 
   6   6   3    10560.29    10714.18     94.27 o 
  -6   7   3     1135.12     1046.55     14.16 o 
  -5   7   3     3622.63     3455.05     33.31 o 
  -4   7   3     1494.27     1585.03     18.14 o 
  -3   7   3     6241.58     6267.14     56.83 o 
  -2   7   3     1169.90     1122.41     14.27 o 
  -1   7   3     6547.49     6315.68     54.60 o 
   0   7   3     1990.06     1967.76     22.26 o 
   1   7   3     8079.36     8438.06     71.72 o 
   2   7   3     2019.81     2052.87     20.28 o 
   3   7   3     3847.90     3717.98     33.87 o 
   4   7   3      881.25      815.63     11.88 o 
   5   7   3     2304.68     2229.86     23.09 o 
   6   7   3      757.63      675.12      9.46 o 
   7   7   3     7894.35     8035.11     76.27 o 
  -7   8   3     4873.05     5003.70     50.08 o 
  -6   8   3     2539.75     2446.38     28.41 o 
  -5   8   3     5016.49     4947.60     51.41 o 
  -4   8   3      765.88      763.54     11.97 o 
  -3   8   3      342.97      318.29      5.97 o 
  -2   8   3     7013.93     7118.30     61.35 o 
  -1   8   3     1546.43     1510.51     16.03 o 
   0   8   3     7370.46     7523.46     78.65 o 
   1   8   3     5514.26     5544.99     49.06 o 
   2   8   3     6206.97     6092.49     59.03 o 
   3   8   3     1086.55     1023.25     12.67 o 
   4   8   3    10669.96    10607.45     93.54 o 
   5   8   3     2450.98     2563.92     37.50 o 
   6   8   3    11480.64    11954.57    110.64 o 
   7   8   3     3781.55     3868.73     39.96 o 
   8   8   3     5692.26     5641.20     64.46 o 
  -8   9   3      483.30      483.90      9.39 o 
  -7   9   3     4392.99     4304.74     42.07 o 
  -6   9   3      899.46      928.72     13.19 o 
  -5   9   3     6402.21     6445.35     65.69 o 
  -4   9   3      331.51      291.82     10.08 o 
  -3   9   3     8457.44     8394.28     79.08 o 
  -2   9   3     3322.35     3352.48     37.73 o 
  -1   9   3    11681.27    12344.44    120.54 o 
   0   9   3     4561.52     4591.05     45.61 o 
   1   9   3     7558.14     7251.61     69.18 o 
   2   9   3     3353.30     3135.38     43.53 o 
   3   9   3     4814.54     4917.31     46.50 o 
   4   9   3      228.99      238.07      6.54 o 
   5   9   3     5610.79     5617.14     55.21 o 
   6   9   3       89.41      102.36      5.11 o 
   7   9   3     6504.71     6441.47     67.06 o 
   8   9   3     1265.55     1277.31     17.54 o 
   9   9   3     5085.14     5038.10     51.62 o 
  -9  10   3     2494.04     2565.78     31.80 o 
  -8  10   3     5905.86     5820.77     58.57 o 
  -7  10   3     2352.48     2336.32     27.26 o 
  -6  10   3     3716.52     3683.58     43.46 o 
  -5  10   3      833.22      822.85     14.69 o 
  -4  10   3     7529.55     7456.03     75.92 o 
  -3  10   3      565.48      630.71     12.40 o 
  -2  10   3     2723.49     2555.38     30.08 o 
  -1  10   3       16.37       41.25      3.93 o 
   0  10   3     9815.21     9925.34     88.88 o 
   1  10   3     3986.17     3841.55     37.74 o 
   2  10   3     7449.39     7473.35     71.59 o 
   3  10   3     1621.26     1664.57     20.17 o 
   4  10   3     5604.61     5793.85     56.99 o 
   5  10   3     2863.32     2700.66     28.46 o 
   6  10   3    13169.48    13080.44    147.34 o 
   7  10   3     2564.48     2443.16     29.92 o 
   8  10   3     3873.93     3913.77     41.75 o 
   9  10   3     1191.62     1146.52     16.90 o 
  10  10   3     5356.75     5277.67     57.77 o 
 -10  11   3      732.16      780.20     14.86 o 
  -9  11   3     8215.11     7998.87     83.36 o 
  -8  11   3      568.79      586.15     11.92 o 
  -7  11   3     3424.31     3436.89     41.67 o 
  -6  11   3     1439.82     1473.24     19.69 o 
  -5  11   3     4391.54     4347.37     47.87 o 
  -4  11   3      560.74      562.95     11.50 o 
  -3  11   3    10690.33    10878.67    108.07 o 
  -2  11   3     3055.31     2944.96     36.33 o 
  -1  11   3     5322.56     5252.64     59.09 o 
   0  11   3     3836.43     3980.65     43.65 o 
   1  11   3     8082.45     8167.85     77.97 o 
   2  11   3      430.53      362.17      8.26 o 
   3  11   3     1780.34     1726.38     21.80 o 
   4  11   3       13.50       24.65      3.47 o 
   5  11   3    17797.41    17653.79    162.91 o 
   6  11   3     2174.83     2235.65     26.59 o 
   7  11   3    13571.28    13412.82    151.80 o 
   8  11   3       99.19      108.19      5.58 o 
   9  11   3     1212.24     1163.80     17.45 o 
  10  11   3     2540.32     2492.17     29.93 o 
  11  11   3     2292.94     2372.01     33.18 o 
 -11  12   3     1354.72     1400.03     23.42 o 
 -10  12   3     3162.20     3090.24     40.56 o 
  -9  12   3      803.63      791.35     16.09 o 
  -8  12   3     4929.35     4881.22     56.64 o 
  -7  12   3     1516.63     1471.13     20.19 o 
  -6  12   3     6055.77     5953.03     64.31 o 
  -5  12   3      549.24      543.16     12.27 o 
  -4  12   3     7617.82     7446.26     79.36 o 
  -3  12   3     1327.74     1334.20     19.41 o 
  -2  12   3    19397.81    19115.42    175.93 o 
  -1  12   3       10.57        0.55      5.14 o 
   0  12   3     3123.42     3176.75     34.83 o 
   1  12   3     2829.22     2877.16     32.36 o 
   2  12   3     2061.11     2019.39     24.78 o 
   3  12   3     2256.46     2236.78     25.05 o 
   4  12   3     7490.44     7615.51     70.71 o 
   5  12   3        4.97        3.43      3.85 o 
   6  12   3     1720.81     1747.83     22.56 o 
   7  12   3      797.46      795.29     14.56 o 
   8  12   3     6027.25     6032.21     65.02 o 
   9  12   3     5642.33     5753.71     59.21 o 
  10  12   3      680.76      712.08     14.51 o 
  11  12   3     2606.66     2512.18     35.10 o 
  12  12   3     3211.33     3061.52     47.05 o 
 -12  13   3      842.97      877.51     18.41 o 
 -11  13   3     3072.52     3009.30     40.58 o 
 -10  13   3     2410.81     2326.53     33.22 o 
  -9  13   3     4517.99     4429.75     57.70 o 
  -8  13   3     2097.24     2008.72     27.43 o 
  -7  13   3     5948.28     5889.69     63.81 o 
  -6  13   3      932.30      889.01     15.76 o 
  -5  13   3     1606.32     1725.93     22.61 o 
  -4  13   3      841.53      864.10     14.55 o 
  -3  13   3     2659.23     2560.59     33.09 o 
  -2  13   3      257.16      240.27     11.95 o 
  -1  13   3    15620.14    15572.04    145.14 o 
   0  13   3     4546.62     4448.12     49.33 o 
   1  13   3      965.38      946.58     15.07 o 
   2  13   3     1624.88     1632.31     21.37 o 
   3  13   3     5134.29     5150.15     52.93 o 
   4  13   3     1873.95     1868.97     25.25 o 
   5  13   3     2717.57     2669.46     31.10 o 
   6  13   3      492.99      487.73     10.84 o 
   7  13   3     2383.61     2389.32     28.91 o 
   8  13   3      782.35      791.59     15.12 o 
   9  13   3     6808.91     6753.00     72.56 o 
  10  13   3       41.93       27.31      5.17 o 
  11  13   3     1655.96     1651.37     26.61 o 
  12  13   3     1611.42     1590.00     26.23 o 
  13  13   3     3932.06     3915.27     50.72 o 
 -13  14   3      560.10      539.53     14.91 o 
 -12  14   3     2196.56     2113.22     32.28 o 
 -11  14   3      980.05     1010.28     21.20 o 
 -10  14   3     4970.24     4906.95     63.90 o 
  -9  14   3     2655.92     2556.73     35.81 o 
  -8  14   3     5808.62     5662.36     67.48 o 
  -7  14   3     2492.75     2393.02     37.96 o 
  -6  14   3     1684.97     1707.55     24.46 o 
  -5  14   3      104.30       86.11      6.03 o 
  -4  14   3     4962.66     4773.60     50.36 o 
  -3  14   3      100.33      120.01      6.12 o 
  -2  14   3     2890.76     2890.20     33.36 o 
  -1  14   3     2929.44     2884.95     33.28 o 
   0  14   3     6041.68     5976.80     60.78 o 
   1  14   3        7.12        2.04      3.34 o 
   2  14   3     3650.29     3658.07     46.13 o 
   3  14   3     1314.01     1276.64     18.44 o 
   4  14   3     3029.43     3023.41     36.72 o 
   5  14   3     2259.34     2261.98     29.64 o 
   6  14   3     1941.44     1906.90     24.73 o 
   7  14   3      783.81      824.98     14.66 o 
   8  14   3     3194.96     3172.52     38.93 o 
   9  14   3     1977.16     1863.94     28.38 o 
  10  14   3     5671.42     5406.70     60.79 o 
  11  14   3     1438.07     1398.46     24.23 o 
  12  14   3     1792.62     1811.06     29.04 o 
  13  14   3      166.01      170.47      9.89 o 
  14  14   3     1840.45     1950.88     34.02 o 
 -14  15   3       58.81       45.51      7.80 o 
 -13  15   3     2335.95     2397.89     36.11 o 
 -12  15   3       19.27       12.04      6.55 o 
 -11  15   3     1481.49     1474.09     25.69 o 
 -10  15   3      732.51      761.29     17.27 o 
  -9  15   3     4017.68     3981.66     50.89 o 
  -8  15   3       29.89       27.84      5.27 o 
  -7  15   3     2112.62     2071.53     30.72 o 
  -6  15   3     1568.62     1589.00     23.87 o 
  -5  15   3     5664.74     5401.44     60.05 o 
  -4  15   3     4123.29     4053.38     47.13 o 
  -3  15   3     1451.80     1524.05     22.80 o 
  -2  15   3     1479.91     1467.80     20.74 o 
  -1  15   3     3340.86     3378.89     38.19 o 
   0  15   3     1426.33     1466.30     20.74 o 
   1  15   3     4899.29     4783.21     53.97 o 
   2  15   3     2304.90     2349.34     32.83 o 
   3  15   3     2843.45     2840.72     38.04 o 
   4  15   3     1610.12     1603.39     25.32 o 
   5  15   3     3202.64     3181.05     41.75 o 
   6  15   3       70.09       62.58      6.28 o 
   7  15   3     3545.64     3602.79     46.26 o 
   8  15   3      598.12      533.12     15.09 o 
   9  15   3     1070.66     1092.70     22.70 o 
  10  15   3      270.38      281.57     10.69 o 
  11  15   3     4231.96     4010.17     55.99 o 
  12  15   3     1159.79     1176.01     24.36 o 
  13  15   3     3477.54     3489.83     51.25 o 
  14  15   3      304.42      301.05     12.84 o 
  15  15   3     3475.51     3514.15     52.54 o 
 -15  16   3       66.64       51.35      9.21 o 
 -14  16   3     3251.51     3234.99     65.32 o 
 -13  16   3      857.65      856.12     22.71 o 
 -12  16   3     2388.07     2403.16     39.18 o 
 -11  16   3     1646.68     1632.40     30.55 o 
 -10  16   3     1451.63     1365.29     26.55 o 
  -9  16   3     1409.31     1363.54     26.26 o 
  -8  16   3     1720.91     1677.02     27.38 o 
  -7  16   3      242.38      215.70      9.57 o 
  -6  16   3     4633.50     4327.99     54.30 o 
  -5  16   3        0.97        6.01      5.26 o 
  -4  16   3     2496.71     2545.93     35.82 o 
  -3  16   3      287.58      278.77     10.30 o 
  -2  16   3     1467.36     1472.53     25.01 o 
  -1  16   3     2756.11     2725.81     37.46 o 
   0  16   3     3037.21     3024.57     37.79 o 
   1  16   3     2309.07     2331.53     31.05 o 
   2  16   3     4822.63     4773.63     57.99 o 
   3  16   3     1670.50     1670.69     30.24 o 
   4  16   3     3107.30     3065.42     44.92 o 
   5  16   3     1711.86     1675.95     26.86 o 
   6  16   3     4382.15     4385.40     54.74 o 
   7  16   3      159.14      150.02      8.94 o 
   8  16   3     3949.52     3904.99     54.21 o 
   9  16   3       42.75       38.40      6.97 o 
  10  16   3     3074.37     3269.71     48.07 o 
  11  16   3     1169.54     1105.65     23.74 o 
  12  16   3     2624.00     2598.02     41.47 o 
  13  16   3      480.16      516.16     16.74 o 
  14  16   3     2510.96     2601.48     42.49 o 
  15  16   3      305.54      302.34     13.50 o 
 -14  17   3      327.90      305.74     14.90 o 
 -13  17   3     1728.91     1723.77     32.43 o 
 -12  17   3        5.24        3.07      6.39 o 
 -11  17   3     1527.45     1566.75     29.87 o 
 -10  17   3       85.60       74.45      7.91 o 
  -9  17   3      146.96      166.44      9.73 o 
  -8  17   3     3105.93     3090.62     46.26 o 
  -7  17   3     9665.92     9472.54    106.80 o 
  -6  17   3       59.71       33.12      6.15 o 
  -5  17   3     1402.85     1481.62     25.46 o 
  -4  17   3      508.32      516.57     14.24 o 
  -3  17   3     3364.45     3443.78     45.58 o 
  -2  17   3     1523.44     1534.96     25.66 o 
  -1  17   3     3777.45     3617.02     52.47 o 
   0  17   3     1399.80     1457.88     24.81 o 
   1  17   3     3961.90     3954.67     50.48 o 
   2  17   3     1699.28     1744.60     27.90 o 
   3  17   3     2919.46     2978.46     43.95 o 
   4  17   3     1431.86     1414.59     24.45 o 
   5  17   3     2889.23     2852.69     39.63 o 
   6  17   3      511.88      507.19     14.38 o 
   7  17   3     4636.46     4597.03     62.11 o 
   8  17   3      616.90      605.80     17.15 o 
   9  17   3     3331.68     3323.16     48.86 o 
  10  17   3      480.55      453.11     15.84 o 
  11  17   3      802.95      800.57     22.51 o 
  12  17   3      537.48      559.88     19.17 o 
  13  17   3     2794.29     2864.17     45.53 o 
  14  17   3      314.94      326.65     13.91 o 
 -13  18   3      380.97      411.55     15.78 o 
 -12  18   3     2813.40     2848.80     45.66 o 
 -11  18   3      972.11      967.09     23.11 o 
 -10  18   3     2336.17     2362.26     39.35 o 
  -9  18   3      942.50      919.65     21.95 o 
  -8  18   3     1667.12     1581.33     29.79 o 
  -7  18   3      306.13      333.01     12.30 o 
  -6  18   3     3246.08     3266.05     44.87 o 
  -5  18   3     1125.79     1052.61     21.31 o 
  -4  18   3     1341.37     1327.27     24.19 o 
  -3  18   3      355.13      339.93     12.10 o 
  -2  18   3     5114.82     4948.45     61.45 o 
  -1  18   3      351.48      359.32     12.42 o 
   0  18   3     4423.44     4356.14     72.00 o 
   1  18   3     1125.46     1105.85     24.46 o 
   2  18   3     2206.46     2257.83     36.61 o 
   3  18   3      583.77      583.45     16.82 o 
   4  18   3     2413.13     2450.85     38.91 o 
   5  18   3      438.93      421.99     13.51 o 
   6  18   3     2831.59     2809.97     42.94 o 
   7  18   3      910.90      878.13     21.23 o 
   8  18   3     3898.87     3889.16     55.63 o 
   9  18   3      783.51      862.80     21.39 o 
  10  18   3     1000.95     1051.23     25.07 o 
  11  18   3      339.44      370.37     16.31 o 
  12  18   3     2467.32     2615.34     46.89 o 
  13  18   3      178.46      129.65     11.51 o 
 -11  19   3     1973.74     2040.74     36.70 o 
 -10  19   3      389.99      340.17     14.37 o 
  -9  19   3     4540.45     4854.03     67.44 o 
  -8  19   3      345.72      400.08     15.15 o 
  -7  19   3     1792.06     1829.66     30.76 o 
  -6  19   3      319.20      313.67     12.22 o 
  -5  19   3     2970.85     3022.66     43.02 o 
  -4  19   3      212.99      216.15     10.56 o 
  -3  19   3     2057.36     2010.41     32.10 o 
  -2  19   3     1657.66     1645.72     28.16 o 
  -1  19   3     1876.66     1865.76     30.39 o 
   0  19   3      657.52      625.98     16.28 o 
   1  19   3     4257.42     4228.19     59.10 o 
   2  19   3        5.53        2.75      6.19 o 
   3  19   3     2345.13     2410.69     39.11 o 
   4  19   3      740.50      695.62     18.99 o 
   5  19   3     3093.84     3015.00     50.05 o 
   6  19   3      566.86      563.04     17.50 o 
   7  19   3     2415.57     2493.83     40.73 o 
   8  19   3      107.31      144.36     10.21 o 
   9  19   3      594.66      591.10     18.20 o 
  10  19   3     1935.12     1937.02     35.25 o 
  11  19   3     2082.13     2242.63     42.72 o 
  -9  20   3     1038.83     1106.99     26.43 o 
  -8  20   3     3644.98     3771.02     56.12 o 
  -7  20   3      705.18      698.14     18.42 o 
  -6  20   3     1515.30     1507.80     27.68 o 
  -5  20   3      806.76      841.90     19.97 o 
  -4  20   3     2220.01     2208.02     35.02 o 
  -3  20   3      689.34      733.77     18.39 o 
  -2  20   3     1723.86     1771.38     30.21 o 
  -1  20   3      234.42      240.36     10.99 o 
   0  20   3     4105.07     4082.22     58.29 o 
   1  20   3       85.86       80.71      8.86 o 
   2  20   3     2699.67     2694.11     43.08 o 
   3  20   3      527.96      498.43     16.65 o 
   4  20   3      551.86      614.38     20.08 o 
   5  20   3      468.71      477.10     16.56 o 
   6  20   3     2370.33     2388.93     43.97 o 
   7  20   3      761.70      738.99     22.88 o 
   8  20   3     1708.22     1859.60     34.41 o 
   9  20   3        1.71       -7.09      7.09 o 
  -7  21   3     2564.51     2687.24     43.89 o 
  -6  21   3     1014.62     1056.83     23.39 o 
  -5  21   3     2211.47     2211.14     35.93 o 
  -4  21   3      179.75      175.47     10.42 o 
  -3  21   3     2384.10     2464.15     38.45 o 
  -2  21   3      175.29      163.06     10.06 o 
  -1  21   3     1581.77     1633.01     31.59 o 
   0  21   3       23.08        9.64      7.12 o 
   1  21   3     2100.16     2183.39     38.10 o 
   2  21   3     1270.33     1361.27     28.36 o 
   3  21   3      872.22      753.89     22.63 o 
   4  21   3        5.28        0.12      7.68 o 
   5  21   3     1650.67     1788.02     44.16 o 
   6  21   3      476.75      459.49     19.11 o 
   7  21   3      959.47      970.02     26.86 o 
  -3  22   3      466.12      411.48     15.07 o 
  -2  22   3     1424.14     1471.27     28.24 o 
  -1  22   3     1349.21     1354.67     29.14 o 
   0  22   3     1223.56     1316.13     28.76 o 
   1  22   3      159.28      158.13     12.30 o 
   2  22   3     1613.11     1681.95     35.59 o 
   3  22   3      340.52      340.54     17.30 o 
   0   0   4    27817.81    28746.05    568.72 o 
   0   1   4        3.54       -0.95      4.45 o 
   1   1   4    10473.35    10597.05    158.41 o 
  -1   2   4        3.60       -2.99      2.99 o 
   0   2   4    29513.54    29902.88    281.15 o 
   1   2   4      432.40      398.17      7.14 o 
   2   2   4    17199.50    16828.51    224.14 o 
  -2   3   4      243.40      271.46      5.06 o 
  -1   3   4     4890.26     5023.96     51.26 o 
   0   3   4     2074.04     2255.22     21.32 o 
   1   3   4     2597.76     2676.36     24.83 o 
   2   3   4       25.50       38.56      3.18 o 
   3   3   4      792.42      779.95     12.30 o 
  -3   4   4     6905.13     7764.22     69.19 o 
  -2   4   4    17994.40    17869.57    147.34 o 
  -1   4   4     1777.33     1850.02     19.07 o 
   0   4   4    16240.24    16017.40    132.49 o 
   1   4   4      933.12     1005.02     11.52 o 
   2   4   4    12827.69    12470.92    108.65 o 
   3   4   4     1363.10     1597.73     17.26 o 
   4   4   4    19142.63    18912.57    156.17 o 
  -4   5   4       58.31       82.29      4.75 o 
  -3   5   4      237.40      269.64      5.94 o 
  -2   5   4     5135.16     5667.01     49.55 o 
  -1   5   4     2581.08     2582.69     24.55 o 
   0   5   4      534.75      555.01      7.88 o 
   1   5   4     1135.67     1089.82     12.43 o 
   2   5   4     5143.35     5454.14     49.97 o 
   3   5   4     7501.54     7675.34     65.81 o 
   4   5   4     1807.11     1997.49     20.19 o 
   5   5   4      873.94     1000.15     12.20 o 
  -5   6   4       18.10       31.67      2.89 o 
  -4   6   4    13873.22    13656.95    151.02 o 
  -3   6   4      371.08      394.10      7.27 o 
  -2   6   4    16447.98    16469.98    136.70 o 
  -1   6   4      133.52       92.60      6.16 o 
   0   6   4    25277.76    25063.68    205.57 o 
   1   6   4     1129.14     1231.02     13.92 o 
   2   6   4    41520.03    42106.84    342.83 o 
   3   6   4     5676.26     5752.49     52.88 o 
   4   6   4    13241.92    13101.23    115.05 o 
   5   6   4      189.56      204.46      5.41 o 
   6   6   4     8168.15     7875.10     68.23 o 
  -6   7   4      266.66      302.70      7.08 o 
  -5   7   4     5807.37     6168.90     59.91 o 
  -4   7   4      671.10      709.38      9.95 o 
  -3   7   4      168.32      174.60      6.41 o 
  -2   7   4      100.93      101.77      3.91 o 
  -1   7   4      185.62      179.01      6.68 o 
   0   7   4       51.30       37.38      3.34 o 
   1   7   4     4331.95     4552.96     42.94 o 
   2   7   4      353.41      386.74      7.05 o 
   3   7   4      219.48      218.12      5.58 o 
   4   7   4       44.43       48.79      3.53 o 
   5   7   4      292.11      323.83      6.74 o 
   6   7   4        3.02        7.39      2.82 o 
   7   7   4     2502.42     2405.52     25.86 o 
  -7   8   4        3.08       13.31      3.29 o 
  -6   8   4    19041.21    19372.46    168.69 o 
  -5   8   4      408.88      389.03      8.12 o 
  -4   8   4    15986.91    16095.22    147.96 o 
  -3   8   4      398.74      455.32      8.45 o 
  -2   8   4    10636.56    10260.22    110.39 o 
  -1   8   4      232.54      213.34      5.47 o 
   0   8   4    15865.96    15963.87    139.56 o 
   1   8   4      328.43      366.40      7.55 o 
   2   8   4    12121.54    12002.31    106.36 o 
   3   8   4       54.23       48.79      3.67 o 
   4   8   4     8627.91     8771.56     85.45 o 
   5   8   4       31.23       34.88      3.24 o 
   6   8   4    10975.25    11040.17    104.02 o 
   7   8   4       75.63       86.52      4.81 o 
   8   8   4    14053.07    14178.36    139.12 o 
  -8   9   4       30.09       24.77      4.37 o 
  -7   9   4     6649.70     6750.96     70.13 o 
  -6   9   4      160.19      163.36      6.46 o 
  -5   9   4     3368.53     3187.00     35.11 o 
  -4   9   4      148.20      173.38      6.37 o 
  -3   9   4      874.97      858.59     13.22 o 
  -2   9   4       26.16       37.90      3.74 o 
  -1   9   4      708.32      731.76     11.14 o 
   0   9   4       52.29       52.41      3.67 o 
   1   9   4     2503.16     2478.29     26.28 o 
   2   9   4      193.97      226.88      6.30 o 
   3   9   4      316.99      284.32      7.02 o 
   4   9   4       27.88       25.68      4.16 o 
   5   9   4      685.95      661.95     11.57 o 
   6   9   4        5.29        9.47      3.26 o 
   7   9   4     1803.23     1726.34     23.09 o 
   8   9   4       20.03       21.41      3.91 o 
   9   9   4     2130.83     2051.40     25.42 o 
  -9  10   4        0.04        2.13      2.48 o 
  -8  10   4    19388.76    18999.81    328.76 o 
  -7  10   4      328.72      367.87      9.93 o 
  -6  10   4    14572.20    14587.52    136.16 o 
  -5  10   4       10.34       11.50      3.87 o 
  -4  10   4    14420.08    14504.72    135.02 o 
  -3  10   4       48.51       45.45      4.36 o 
  -2  10   4     6825.76     6736.73     66.16 o 
  -1  10   4       61.65       64.56      4.51 o 
   0  10   4     5473.31     5615.83     56.11 o 
   1  10   4        9.34        4.92      3.04 o 
   2  10   4     5784.91     5868.29     55.44 o 
   3  10   4      891.12      908.06     13.15 o 
   4  10   4     6390.13     6562.48     61.50 o 
   5  10   4     1161.18     1131.43     17.33 o 
   6  10   4     6571.04     6669.01     79.48 o 
   7  10   4        0.22        6.42      3.66 o 
   8  10   4    11013.92    11030.63    105.42 o 
   9  10   4        4.94        7.13      3.74 o 
  10  10   4     8943.40     8832.72    119.90 o 
 -10  11   4        8.26       12.21      4.65 o 
  -9  11   4      100.58       96.18      6.20 o 
  -8  11   4      174.78      146.29      8.06 o 
  -7  11   4     2691.90     2419.84     32.49 o 
  -6  11   4       17.54       10.33      4.30 o 
  -5  11   4     4793.91     4835.36     53.10 o 
  -4  11   4      364.32      343.80      9.09 o 
  -3  11   4     4966.85     5048.43     51.78 o 
  -2  11   4       23.20       36.09      4.30 o 
  -1  11   4       54.62       68.76      4.77 o 
   0  11   4       35.59       46.71      4.37 o 
   1  11   4      259.56      215.33      7.32 o 
   2  11   4      888.51      886.31     14.10 o 
   3  11   4       66.82       80.57      4.43 o 
   4  11   4        5.69       16.48      3.86 o 
   5  11   4     3443.58     3514.89     42.79 o 
   6  11   4      136.53      138.42      6.12 o 
   7  11   4     1934.38     1891.43     31.47 o 
   8  11   4       32.71       28.81      3.76 o 
   9  11   4      929.83      936.38     17.61 o 
  10  11   4      152.45      143.75      7.03 o 
  11  11   4      850.32      797.01     15.86 o 
 -11  12   4       41.66       59.52      6.30 o 
 -10  12   4    12232.86    11989.77    129.95 o 
  -9  12   4        3.80       11.28      4.54 o 
  -8  12   4     7437.83     7584.98     80.16 o 
  -7  12   4      664.53      626.07     14.82 o 
  -6  12   4    10606.80    10243.94    106.58 o 
  -5  12   4       13.36        9.29      4.59 o 
  -4  12   4    13063.56    12749.62    134.52 o 
  -3  12   4      540.57      474.80     11.33 o 
  -2  12   4    10793.86    10914.13    109.50 o 
  -1  12   4       55.63       60.52      7.51 o 
   0  12   4     6745.66     6714.21     70.39 o 
   1  12   4     1533.24     1534.75     21.64 o 
   2  12   4     2692.32     2760.04     33.33 o 
   3  12   4     1533.23     1506.41     25.21 o 
   4  12   4    11219.40    11340.74    107.99 o 
   5  12   4        0.02       -3.52      3.52 o 
   6  12   4    10368.70    10465.53    100.71 o 
   7  12   4      146.22      122.98      7.72 o 
   8  12   4     8363.40     8282.14     91.46 o 
   9  12   4      740.33      736.68     14.79 o 
  10  12   4    11707.11    11555.87    118.12 o 
  11  12   4      372.71      366.15     11.82 o 
  12  12   4     5269.79     5265.19     63.85 o 
 -12  13   4        7.36       14.06      5.53 o 
 -11  13   4      468.06      416.13     13.70 o 
 -10  13   4        0.06        0.43      5.14 o 
  -9  13   4      675.58      627.78     16.16 o 
  -8  13   4      157.61      119.12      7.27 o 
  -7  13   4      208.17      215.52      8.23 o 
  -6  13   4       38.72       20.60      4.46 o 
  -5  13   4     2478.17     2352.52     28.77 o 
  -4  13   4       19.61       16.36      3.98 o 
  -3  13   4     2327.48     2337.70     30.11 o 
  -2  13   4      118.14      142.26      6.70 o 
  -1  13   4     1175.17     1188.45     17.76 o 
   0  13   4       20.06       21.03      4.33 o 
   1  13   4      179.18      170.37      6.73 o 
   2  13   4      307.67      311.09      8.88 o 
   3  13   4     1299.83     1319.18     20.23 o 
   4  13   4      140.09      138.05      6.82 o 
   5  13   4     1669.94     1670.83     25.32 o 
   6  13   4      398.86      361.68     10.89 o 
   7  13   4     1287.16     1325.78     20.58 o 
   8  13   4        6.36        3.10      3.25 o 
   9  13   4     3301.34     3246.82     53.87 o 
  10  13   4      247.59      258.01      9.91 o 
  11  13   4      500.64      495.89     13.92 o 
  12  13   4        3.17        8.63      5.23 o 
  13  13   4      277.96      279.59     14.94 o 
 -13  14   4        9.86       18.46      5.90 o 
 -12  14   4     3715.63     3732.37     52.64 o 
 -11  14   4       33.94       28.31      6.29 o 
 -10  14   4     7277.08     7090.47     82.34 o 
  -9  14   4       14.47       20.51      5.47 o 
  -8  14   4     5154.83     5021.98     78.93 o 
  -7  14   4        6.09        2.76      3.64 o 
  -6  14   4     5439.63     5527.67     65.09 o 
  -5  14   4       49.36       41.04      4.96 o 
  -4  14   4     9116.51     9065.05     96.91 o 
  -3  14   4       37.90       21.17      5.44 o 
  -2  14   4     9544.62     9556.57     98.40 o 
  -1  14   4      120.58       96.59     10.30 o 
   0  14   4    11066.75    11045.73    172.64 o 
   1  14   4     1968.14     1922.72     25.14 o 
   2  14   4    22117.52    21736.58    200.38 o 
   3  14   4     1787.84     1734.18     26.40 o 
   4  14   4    11583.71    11511.83    123.50 o 
   5  14   4      188.99      176.95     11.28 o 
   6  14   4     4011.33     3994.60     46.78 o 
   7  14   4        6.14       -3.44      4.41 o 
   8  14   4     4956.27     5047.39     54.15 o 
   9  14   4       23.71       16.90      3.88 o 
  10  14   4     7052.43     6972.03     81.06 o 
  11  14   4       51.59       51.65      6.41 o 
  12  14   4     3628.20     3653.01     48.53 o 
  13  14   4       13.24       10.89      5.74 o 
  14  14   4     3749.75     3833.71     51.26 o 
 -14  15   4       15.49        6.90      6.61 o 
 -13  15   4      371.10      327.45     13.06 o 
 -12  15   4      178.34      201.68      9.87 o 
 -11  15   4     1039.35     1072.18     21.43 o 
 -10  15   4       71.98       60.50      6.86 o 
  -9  15   4      553.59      531.61     14.56 o 
  -8  15   4      326.43      301.86     11.10 o 
  -7  15   4      763.87      730.44     15.52 o 
  -6  15   4      239.40      259.94     10.06 o 
  -5  15   4     3169.61     3071.85     40.70 o 
  -4  15   4      110.25      101.62      6.63 o 
  -3  15   4     1040.04     1013.63     17.81 o 
  -2  15   4       89.70       90.85      6.23 o 
  -1  15   4      476.09      487.02     12.96 o 
   0  15   4       53.35       54.54      5.75 o 
   1  15   4      406.19      415.73     11.31 o 
   2  15   4        0.29        2.18      4.25 o 
   3  15   4     3892.88     3861.20     48.94 o 
   4  15   4      128.80      124.77      7.15 o 
   5  15   4      836.74      809.20     16.16 o 
   6  15   4       13.73       10.36      4.84 o 
   7  15   4      520.27      516.30     13.91 o 
   8  15   4       95.50      101.93      7.03 o 
   9  15   4      182.66      166.67      8.84 o 
  10  15   4        4.55       10.12      4.69 o 
  11  15   4      311.01      316.61     12.69 o 
  12  15   4       37.97       39.55      7.07 o 
  13  15   4      587.47      596.41     17.82 o 
  14  15   4        7.35       -2.06      6.45 o 
  15  15   4      399.11      394.60     15.14 o 
 -14  16   4     2152.47     2143.92     34.94 o 
 -13  16   4       92.81       95.00      8.64 o 
 -12  16   4     5269.24     5214.89     65.50 o 
 -11  16   4       50.31       43.35      6.89 o 
 -10  16   4     5009.28     5064.78     63.15 o 
  -9  16   4        4.65        8.19      5.58 o 
  -8  16   4     4485.89     4614.08     58.00 o 
  -7  16   4       46.70       36.83      6.35 o 
  -6  16   4     9757.25     9539.87    124.44 o 
  -5  16   4      229.16      235.81      9.29 o 
  -4  16   4     5006.12     4981.65     56.97 o 
  -3  16   4       10.99       -4.85      6.88 o 
  -2  16   4     6321.63     6189.00     92.95 o 
  -1  16   4        0.54       -4.64      4.64 o 
   0  16   4     6097.89     6000.93     70.72 o 
   1  16   4        1.61       -4.78      4.78 o 
   2  16   4    13220.52    13393.80    144.55 o 
   3  16   4       21.58        5.65      5.83 o 
   4  16   4     8818.66     8764.70     98.71 o 
   5  16   4        0.36       -3.63      5.08 o 
   6  16   4     7285.08     7359.99     85.05 o 
   7  16   4        0.24       -1.87      5.89 o 
   8  16   4     4375.78     4452.57     56.24 o 
   9  16   4      279.49      253.23     12.25 o 
  10  16   4     3033.84     3092.35     50.69 o 
  11  16   4       80.17       60.53      8.61 o 
  12  16   4     2995.40     3044.92     50.92 o 
  13  16   4       18.88       16.99      7.18 o 
  14  16   4     3305.75     3280.29     50.42 o 
 -13  17   4     2397.37     2428.45     60.70 o 
 -12  17   4       19.38        1.45      6.83 o 
 -11  17   4     1191.69     1171.44     25.46 o 
 -10  17   4       22.44       19.82      6.91 o 
  -9  17   4      382.76      361.49     13.85 o 
  -8  17   4      107.00       94.75      8.35 o 
  -7  17   4      584.08      511.64     15.76 o 
  -6  17   4       14.53       10.81      5.73 o 
  -5  17   4      321.53      320.99     11.60 o 
  -4  17   4        9.60        7.22      5.33 o 
  -3  17   4      497.11      508.97     14.20 o 
  -2  17   4       19.29       22.75      7.00 o 
  -1  17   4      246.22      238.17      9.98 o 
   0  17   4      181.73      162.79      8.07 o 
   1  17   4     1078.87     1110.28     22.94 o 
   2  17   4       58.75       56.60      6.67 o 
   3  17   4     1473.68     1494.52     25.66 o 
   4  17   4       15.85       17.97      5.97 o 
   5  17   4     1542.07     1545.09     26.39 o 
   6  17   4        0.62       -2.32      5.42 o 
   7  17   4      740.84      733.51     18.93 o 
   8  17   4        3.42        2.92      6.19 o 
   9  17   4       43.68       62.16      8.42 o 
  10  17   4      501.84      552.56     18.79 o 
  11  17   4      275.34      245.86     13.45 o 
  12  17   4       22.64       25.55      8.34 o 
  13  17   4      117.78      103.17     13.61 o 
 -11  18   4       84.45       91.48      9.44 o 
 -10  18   4     5903.84     6064.06     80.45 o 
  -9  18   4      101.03       67.06      8.58 o 
  -8  18   4     3002.22     2875.36     44.70 o 
  -7  18   4       52.83       24.18      6.97 o 
  -6  18   4     3573.82     3663.01     49.36 o 
  -5  18   4      239.78      194.26      9.96 o 
  -4  18   4     3643.04     3701.90     49.41 o 
  -3  18   4       31.55       14.94      8.90 o 
  -2  18   4     4265.73     4250.08     54.72 o 
  -1  18   4       20.30       11.73      6.16 o 
   0  18   4     4911.10     4868.54     65.55 o 
   1  18   4        1.86       -7.38      7.38 o 
   2  18   4     8580.26     8790.09    107.77 o 
   3  18   4       20.07        1.91      7.61 o 
   4  18   4     5327.31     5334.73     65.91 o 
   5  18   4       46.85       53.72      7.33 o 
   6  18   4     5251.09     5322.70     66.13 o 
   7  18   4      165.45      162.61      9.45 o 
   8  18   4     3370.81     3380.99     54.62 o 
   9  18   4      111.66      132.93      9.98 o 
  10  18   4     3550.26     3573.27     57.80 o 
  11  18   4        1.23        3.56      7.58 o 
  -9  19   4     1156.48     1177.22     27.13 o 
  -8  19   4      112.00      112.54      9.59 o 
  -7  19   4       51.35       55.09      8.22 o 
  -6  19   4       28.37       21.78      6.47 o 
  -5  19   4       51.56       49.22      7.19 o 
  -4  19   4       14.70        3.93      5.78 o 
  -3  19   4      424.99      405.54     13.60 o 
  -2  19   4        3.12        4.38      5.70 o 
  -1  19   4      916.17      944.06     20.46 o 
   0  19   4        3.38       -0.45      6.20 o 
   1  19   4      208.90      210.35     11.23 o 
   2  19   4       19.04        7.35      6.74 o 
   3  19   4     1305.27     1323.54     26.99 o 
   4  19   4        3.01       -5.67      5.67 o 
   5  19   4     1321.51     1389.95     25.97 o 
   6  19   4        5.55       -2.93      6.70 o 
   7  19   4      818.57      864.51     23.62 o 
   8  19   4      108.70       90.48      9.27 o 
   9  19   4      294.88      271.79     13.13 o 
  -7  20   4      203.13      174.81     11.42 o 
  -6  20   4     2156.01     2307.89     36.73 o 
  -5  20   4      374.73      395.65     14.21 o 
  -4  20   4     2908.95     2760.92     41.10 o 
  -3  20   4      119.20      104.57      9.10 o 
  -2  20   4     3167.29     3135.71     44.87 o 
  -1  20   4        1.34       -6.02      6.02 o 
   0  20   4     4388.02     4478.46     63.13 o 
   1  20   4       43.19       43.33      9.17 o 
   2  20   4     3130.21     3154.69     48.80 o 
   3  20   4       78.42       76.05      9.25 o 
   4  20   4     6589.42     6720.57     87.58 o 
   5  20   4       24.94       23.30      7.88 o 
   6  20   4     4254.12     4372.36     75.21 o 
   7  20   4      287.14      265.37     13.29 o 
  -4  21   4        1.78       -0.83      6.54 o 
  -3  21   4      559.53      600.35     17.49 o 
  -2  21   4       10.19       -1.85      7.03 o 
  -1  21   4      641.17      661.92     19.84 o 
   0  21   4        1.20       -6.03      7.10 o 
   1  21   4      778.14      869.08     22.43 o 
   2  21   4      211.87      204.80     12.11 o 
   3  21   4     1031.12     1034.35     24.91 o 
   4  21   4       97.55       99.03      9.88 o 
   0   0   5     4907.45     5043.89    110.50 o 
   0   1   5     3163.61     2965.65     35.02 o 
   1   1   5     4813.53     4976.15     54.62 o 
  -1   2   5     1232.97     1173.12     17.37 o 
   0   2   5     3900.77     3898.15     44.14 o 
   1   2   5     2356.07     2295.55     28.52 o 
   2   2   5     4514.82     4478.83     52.69 o 
  -2   3   5      213.88      201.02      8.38 o 
  -1   3   5     4558.27     4507.23     53.84 o 
   0   3   5      710.85      657.87     13.29 o 
   1   3   5     2777.28     2601.88     36.15 o 
   2   3   5      632.05      562.68     13.65 o 
   3   3   5    17778.39    17902.75    303.66 o 
  -3   4   5     4604.66     4497.92     53.98 o 
  -2   4   5    13200.59    13287.68    135.73 o 
  -1   4   5     2161.90     2187.93     27.58 o 
   0   4   5     8161.81     8029.15     91.87 o 
   1   4   5      512.84      446.85      9.95 o 
   2   4   5     7624.82     7550.89     84.26 o 
   3   4   5      441.63      474.68     10.50 o 
   4   4   5    13915.56    14187.79    154.45 o 
  -4   5   5       17.19       26.65      3.82 o 
  -3   5   5    13762.34    14187.82    145.28 o 
  -2   5   5      443.76      447.74     10.26 o 
  -1   5   5     9884.32     9812.69    102.08 o 
   0   5   5      995.66      966.30     15.57 o 
   1   5   5    11261.28    11506.52    118.49 o 
   2   5   5     3889.81     3806.15     43.67 o 
   3   5   5     4113.94     3918.45     50.22 o 
   4   5   5     3337.80     3179.51     37.64 o 
   5   5   5     2142.15     2078.12     25.22 o 
  -5   6   5     1765.66     1741.39     23.67 o 
  -4   6   5     1939.65     1928.52     23.86 o 
  -3   6   5     4080.92     4018.40     45.94 o 
  -2   6   5     6412.66     6446.34     65.57 o 
  -1   6   5     3487.47     3460.77     40.10 o 
   0   6   5     6248.90     6353.92     68.50 o 
   1   6   5     1574.62     1538.80     21.44 o 
   2   6   5     8526.95     8704.02     86.29 o 
   3   6   5     1137.33     1121.34     17.08 o 
   4   6   5     4618.19     4486.94     50.69 o 
   5   6   5     1339.89     1293.73     17.99 o 
   6   6   5     4837.63     4788.48     54.08 o 
  -6   7   5      135.69      143.49      6.55 o 
  -5   7   5     4539.78     4506.10     51.43 o 
  -4   7   5     1895.55     2075.74     27.28 o 
  -3   7   5     3577.66     3439.09     38.02 o 
  -2   7   5      652.49      612.89     11.33 o 
  -1   7   5     6046.68     6124.93     62.73 o 
   0   7   5      991.73      978.32     19.34 o 
   1   7   5     4851.20     4798.41     47.93 o 
   2   7   5     1679.09     1608.74     19.76 o 
   3   7   5     5443.07     5536.72     54.57 o 
   4   7   5     1492.07     1471.30     19.72 o 
   5   7   5     1353.01     1347.05     17.72 o 
   6   7   5     1414.20     1416.64     19.69 o 
   7   7   5     4126.54     4118.93     45.39 o 
  -7   8   5      438.38      444.81     12.31 o 
  -6   8   5     2846.20     2821.79     38.17 o 
  -5   8   5      241.39      217.44      8.60 o 
  -4   8   5      519.65      534.66     14.06 o 
  -3   8   5     4834.95     4775.74     58.38 o 
  -2   8   5     4442.65     4460.75     55.03 o 
  -1   8   5     1587.81     1553.87     20.77 o 
   0   8   5     3488.94     3541.54     39.47 o 
   1   8   5      973.21     1005.16     16.35 o 
   2   8   5    10583.38    10679.59    105.79 o 
   3   8   5     2828.65     2782.45     32.62 o 
   4   8   5     2623.64     2658.49     31.47 o 
   5   8   5      952.63      900.10     21.29 o 
   6   8   5     9356.02     9463.54    107.34 o 
   7   8   5      158.31      158.59      7.11 o 
   8   8   5     5061.68     5210.36     59.93 o 
  -8   9   5      605.90      657.72     15.41 o 
  -7   9   5     4461.61     4471.92     61.27 o 
  -6   9   5      959.10      965.57     18.32 o 
  -5   9   5     2727.71     2667.64     36.78 o 
  -4   9   5      158.44      134.13      7.15 o 
  -3   9   5     7877.22     7808.47     84.87 o 
  -2   9   5      624.35      643.07     13.42 o 
  -1   9   5     6745.65     6769.75     74.44 o 
   0   9   5     1636.51     1658.11     23.83 o 
   1   9   5     6693.88     6846.41     70.59 o 
   2   9   5       48.76       58.64      7.76 o 
   3   9   5      272.24      296.11      8.52 o 
   4   9   5     1334.57     1362.18     19.60 o 
   5   9   5     6845.79     7004.69     82.80 o 
   6   9   5     1227.62     1242.28     20.08 o 
   7   9   5     5273.66     5378.54     61.77 o 
   8   9   5      862.75      874.64     22.40 o 
   9   9   5     6311.91     6170.15     94.00 o 
  -9  10   5      618.58      678.14     16.41 o 
  -8  10   5     5386.92     5273.52     71.22 o 
  -7  10   5     1813.55     1710.65     29.76 o 
  -6  10   5     4473.06     4367.29     55.40 o 
  -5  10   5     1199.89     1164.73     19.34 o 
  -4  10   5     3064.08     3019.03     62.27 o 
  -3  10   5      847.43      830.28     15.81 o 
  -2  10   5     5583.34     5635.50     63.85 o 
  -1  10   5      864.73      907.60     16.42 o 
   0  10   5     2087.91     2179.79     29.45 o 
   1  10   5       46.00       58.49      5.40 o 
   2  10   5     2453.15     2433.03     31.98 o 
   3  10   5      904.86      946.42     15.85 o 
   4  10   5    10815.50    10742.97    114.31 o 
   5  10   5     1632.19     1695.96     25.07 o 
   6  10   5     7378.98     7379.19     94.95 o 
   7  10   5      865.43      886.87     18.26 o 
   8  10   5     3420.95     3421.17     43.00 o 
   9  10   5     3882.09     3766.21     50.40 o 
  10  10   5     3064.79     3160.42     47.77 o 
 -10  11   5     1106.26     1130.55     24.02 o 
  -9  11   5     3275.47     3282.31     78.25 o 
  -8  11   5     2116.80     2028.60     34.31 o 
  -7  11   5     3372.40     3270.17     48.46 o 
  -6  11   5       61.53       53.16      5.83 o 
  -5  11   5     5390.50     5345.53     66.24 o 
  -4  11   5     2262.50     2248.46     32.42 o 
  -3  11   5     5438.76     5223.58     60.69 o 
  -2  11   5     1868.29     1871.08     26.88 o 
  -1  11   5     9032.84     9015.46     97.49 o 
   0  11   5       93.51       95.05      7.70 o 
   1  11   5      417.38      417.71     11.37 o 
   2  11   5     4064.29     4015.30     48.20 o 
   3  11   5     6357.08     6512.53     77.94 o 
   4  11   5       50.92       44.42      5.52 o 
   5  11   5     8630.85     8724.89     95.12 o 
   6  11   5       30.71       22.19      5.02 o 
   7  11   5     5921.30     5888.80     72.52 o 
   8  11   5      183.33      219.41     10.50 o 
   9  11   5     2964.01     3002.38     46.02 o 
  10  11   5      312.81      301.33     12.55 o 
  11  11   5     2360.76     2402.39     36.83 o 
 -11  12   5     1415.19     1319.19     29.59 o 
 -10  12   5     3135.87     3075.25     58.50 o 
  -9  12   5      887.90      830.34     20.17 o 
  -8  12   5     4217.58     4059.05     58.34 o 
  -7  12   5     1223.00     1137.66     23.60 o 
  -6  12   5     2892.84     2939.22     38.46 o 
  -5  12   5      417.33      430.39     12.97 o 
  -4  12   5    10865.70    10655.81    114.51 o 
  -3  12   5        5.43       -2.18      5.42 o 
  -2  12   5     5754.46     5721.79     65.68 o 
  -1  12   5      686.31      669.45     14.72 o 
   0  12   5     9032.22     9049.23     98.40 o 
   1  12   5     1324.99     1310.42     21.48 o 
   2  12   5      354.23      375.50     11.10 o 
   3  12   5       98.77       84.58      7.03 o 
   4  12   5     2169.68     2151.60     35.27 o 
   5  12   5     4707.94     4711.84     77.99 o 
   6  12   5     4857.55     4931.15     58.47 o 
   7  12   5      847.34      866.82     18.59 o 
   8  12   5     1893.17     1950.73     33.60 o 
   9  12   5      308.16      338.73     13.57 o 
  10  12   5     1532.82     1555.42     30.13 o 
  11  12   5      692.19      665.23     17.11 o 
  12  12   5     1176.70     1160.06     27.99 o 
 -12  13   5      337.60      297.16     16.23 o 
 -11  13   5     1848.12     1881.95     37.95 o 
 -10  13   5      109.78      101.21      9.62 o 
  -9  13   5     2882.05     2808.82     49.96 o 
  -8  13   5      230.68      230.41     12.22 o 
  -7  13   5     1796.22     1864.08     32.81 o 
  -6  13   5      775.23      730.47     16.02 o 
  -5  13   5     3461.32     3360.78     43.06 o 
  -4  13   5      981.53      975.42     21.30 o 
  -3  13   5     3862.39     3750.06     46.76 o 
  -2  13   5     2740.85     2714.99     36.27 o 
  -1  13   5     5806.69     5923.33     69.13 o 
   0  13   5     1234.76     1200.14     20.80 o 
   1  13   5     3655.11     3647.06     45.48 o 
   2  13   5      822.83      853.12     18.39 o 
   3  13   5      609.59      626.73     15.68 o 
   4  13   5     1320.39     1307.24     25.64 o 
   5  13   5     2040.15     2073.52     32.45 o 
   6  13   5       19.26       20.34      5.86 o 
   7  13   5     8193.31     8273.25    106.39 o 
   8  13   5      491.57      502.15     14.49 o 
   9  13   5     1311.01     1314.11     33.75 o 
  10  13   5      334.38      353.46     12.94 o 
  11  13   5     3365.22     3432.22     53.09 o 
  12  13   5       41.04       46.92      8.74 o 
  13  13   5     1910.46     1988.36     40.18 o 
 -13  14   5      864.27      832.09     34.98 o 
 -12  14   5     2346.19     2388.26     45.53 o 
 -11  14   5      718.85      701.75     21.79 o 
 -10  14   5     2156.98     2112.03     41.04 o 
  -9  14   5     1209.50     1155.67     27.65 o 
  -8  14   5     3111.76     3201.50     54.39 o 
  -7  14   5      135.98      164.33     11.33 o 
  -6  14   5     5872.63     5662.58     77.56 o 
  -5  14   5      181.86      170.45      8.57 o 
  -4  14   5     2949.63     2975.74     39.54 o 
  -3  14   5      624.19      615.08     14.72 o 
  -2  14   5     2587.93     2632.02     35.98 o 
  -1  14   5       46.35       52.34      6.20 o 
   0  14   5     3657.06     3645.00     46.03 o 
   1  14   5     1580.61     1658.52     26.05 o 
   2  14   5     3062.28     3116.74     43.88 o 
   3  14   5     1446.75     1413.93     25.35 o 
   4  14   5     2990.69     2972.57     48.62 o 
   5  14   5       25.89       17.45      5.12 o 
   6  14   5      840.36      825.48     20.47 o 
   7  14   5     2796.67     2740.58     72.21 o 
   8  14   5     3775.00     3756.05     56.28 o 
   9  14   5      372.17      403.41     15.08 o 
  10  14   5     1735.16     1806.76     31.10 o 
  11  14   5      449.49      519.71     17.28 o 
  12  14   5     2368.77     2371.59     45.18 o 
  13  14   5      662.07      638.61     21.77 o 
  14  14   5     1707.16     1829.76     39.20 o 
 -13  15   5     1962.80     1885.04     39.80 o 
 -12  15   5      112.94      122.47     11.49 o 
 -11  15   5     1477.85     1517.17     33.95 o 
 -10  15   5       45.02       44.26      8.99 o 
  -9  15   5     2307.78     2319.47     43.92 o 
  -8  15   5      473.69      462.53     17.70 o 
  -7  15   5     3668.19     3451.37     57.81 o 
  -6  15   5      557.08      599.76     19.45 o 
  -5  15   5     1333.24     1307.32     24.60 o 
  -4  15   5      413.04      431.90     12.83 o 
  -3  15   5     1067.74     1135.11     20.94 o 
  -2  15   5     1042.12     1012.38     19.50 o 
  -1  15   5     1891.46     1880.02     28.62 o 
   0  15   5     2142.24     2131.06     31.23 o 
   1  15   5     3527.63     3468.92     51.94 o 
   2  15   5      345.38      335.81     13.43 o 
   3  15   5     5466.10     5428.15    113.28 o 
   4  15   5      708.15      702.77     18.98 o 
   5  15   5     3193.15     3229.24     54.43 o 
   6  15   5      806.38      833.22     19.33 o 
   7  15   5     1310.85     1370.05     25.90 o 
   8  15   5       53.62       67.12      7.67 o 
   9  15   5     2186.18     2349.75     40.62 o 
  10  15   5      642.54      620.95     21.19 o 
  11  15   5      694.71      690.03     25.00 o 
  12  15   5      383.38      407.63     19.82 o 
  13  15   5     4181.34     4282.15     70.92 o 
 -12  16   5     1763.22     1861.38     39.75 o 
 -11  16   5      789.77      742.72     23.61 o 
 -10  16   5     2435.37     2365.68     45.55 o 
  -9  16   5      471.85      514.35     19.18 o 
  -8  16   5     1966.57     1919.78     39.03 o 
  -7  16   5      528.56      503.38     18.29 o 
  -6  16   5     1014.54     1052.46     24.11 o 
  -5  16   5     1802.59     1867.37     34.04 o 
  -4  16   5     1650.40     1662.43     31.37 o 
  -3  16   5       13.61        3.38      3.87 o 
  -2  16   5     2834.05     2777.50     48.00 o 
  -1  16   5      121.88      122.14     10.32 o 
   0  16   5     2257.82     2335.92     36.10 o 
   1  16   5      455.15      437.86     15.68 o 
   2  16   5     4440.72     4463.55     64.00 o 
   3  16   5      328.32      318.09     12.54 o 
   4  16   5     3450.71     3550.74     49.90 o 
   5  16   5      400.47      388.16     19.25 o 
   6  16   5     2822.13     2947.99     43.81 o 
   7  16   5      495.14      543.86     16.20 o 
   8  16   5     3363.25     3494.02     50.04 o 
   9  16   5     1387.17     1507.82     34.31 o 
  10  16   5     1296.30     1307.94     36.19 o 
  11  16   5      172.28      144.29     16.34 o 
  12  16   5     2559.86     2719.13     67.64 o 
 -11  17   5      725.36      752.34     26.94 o 
 -10  17   5       83.49       73.78     10.70 o 
  -9  17   5     1952.24     1965.78     40.50 o 
  -8  17   5      136.51      127.19     13.07 o 
  -7  17   5     1617.81     1582.14     34.55 o 
  -6  17   5      423.75      470.71     20.70 o 
  -5  17   5     3836.61     3891.98     64.56 o 
  -4  17   5     1259.02     1166.59     26.11 o 
  -3  17   5     2120.68     2122.82     37.79 o 
  -2  17   5      367.71      356.20     14.39 o 
  -1  17   5     2176.10     2156.23     35.01 o 
   0  17   5      602.80      595.25     19.29 o 
   1  17   5     3239.06     3320.61     52.12 o 
   2  17   5     1108.83     1116.32     25.55 o 
   3  17   5     3248.07     3328.62     52.37 o 
   4  17   5       84.51       86.22      8.90 o 
   5  17   5     2962.39     3056.91     49.49 o 
   6  17   5      300.41      295.77     13.57 o 
   7  17   5     1849.64     1898.01     35.86 o 
   8  17   5      852.86      833.70     23.08 o 
   9  17   5     1216.90     1258.84     35.91 o 
  10  17   5      437.35      491.55     30.34 o 
  11  17   5     1760.64     1861.87     52.86 o 
  -9  18   5     1145.68     1103.49     32.94 o 
  -8  18   5     2178.24     2225.50     50.21 o 
  -7  18   5     1103.64     1134.27     32.88 o 
  -6  18   5     1811.89     1735.67     42.10 o 
  -5  18   5       33.64       27.46      8.92 o 
  -4  18   5     1191.70     1264.22     30.70 o 
  -3  18   5      625.41      653.68     21.69 o 
  -2  18   5     2006.09     2035.27     37.31 o 
  -1  18   5      302.77      280.81     14.89 o 
   0  18   5     2562.64     2583.86     48.66 o 
   1  18   5      124.95      110.55      9.94 o 
   2  18   5     3809.60     3875.70     59.35 o 
   3  18   5      729.10      741.59     25.03 o 
   4  18   5     1991.90     2110.98     38.76 o 
   5  18   5      492.18      478.25     17.17 o 
   6  18   5     2254.76     2382.33     46.43 o 
   7  18   5      336.33      356.57     16.00 o 
   8  18   5     2913.46     3102.36     56.72 o 
   9  18   5      153.81      127.35     16.27 o 
  -7  19   5     7115.14     7464.01    125.95 o 
  -6  19   5     1361.12     1222.66     35.13 o 
  -5  19   5      482.87      458.63     19.42 o 
  -4  19   5      596.18      606.77     23.32 o 
  -3  19   5     1809.45     1920.14     40.21 o 
  -2  19   5       36.72       14.59      7.99 o 
  -1  19   5     1865.41     1884.76     40.23 o 
   0  19   5      855.97      939.27     31.91 o 
   1  19   5     3577.21     3756.95     64.77 o 
   2  19   5      139.72      123.60     11.98 o 
   3  19   5     1338.91     1362.62     30.04 o 
   4  19   5      405.59      399.58     19.83 o 
   5  19   5     2983.86     3099.61     51.45 o 
   6  19   5      364.65      374.91     17.97 o 
   7  19   5     1939.64     2041.46     38.96 o 
  -3  20   5      305.32      298.75     16.30 o 
  -2  20   5     1640.66     1590.32     41.29 o 
  -1  20   5      749.27      706.49     30.06 o 
   0  20   5     4181.78     4408.10     74.20 o 
   1  20   5      972.82     1008.45     28.87 o 
   2  20   5     1120.18     1201.80     31.53 o 
   3  20   5      671.48      672.89     23.61 o 
   0   0   6      920.84      920.77     31.80 o 
   0   1   6       90.07       81.55      5.68 o 
   1   1   6     9635.15     9502.93    100.05 o 
  -1   2   6      175.55      180.63      7.35 o 
   0   2   6       46.42       54.27      5.14 o 
   1   2   6      624.40      640.98     13.14 o 
   2   2   6     1739.08     1742.83     24.26 o 
  -2   3   6        4.34       13.73      6.30 o 
  -1   3   6    12019.76    11922.85    132.59 o 
   0   3   6      195.55      186.36      7.99 o 
   1   3   6     7591.73     7615.74     87.80 o 
   2   3   6      320.90      309.98     11.95 o 
   3   3   6     7979.33     7970.36     91.59 o 
  -3   4   6       44.45       25.63      4.81 o 
  -2   4   6     1684.23     1693.47     23.95 o 
  -1   4   6       98.78       85.72      5.94 o 
   0   4   6     3090.91     3101.78     37.86 o 
   1   4   6        1.73        2.07      4.24 o 
   2   4   6      114.21      109.81      6.17 o 
   3   4   6      596.04      625.23     13.09 o 
   4   4   6      763.97      740.46     18.22 o 
  -4   5   6      185.67      202.46      7.86 o 
  -3   5   6     4295.93     4268.41     53.14 o 
  -2   5   6       18.06        7.48      4.37 o 
  -1   5   6    12530.05    12322.90    127.82 o 
   0   5   6       80.78       60.97      6.86 o 
   1   5   6    13155.17    13287.19    137.20 o 
   2   5   6       48.75       41.18      5.31 o 
   3   5   6     9213.88     8973.97    138.59 o 
   4   5   6       84.78       85.11      6.55 o 
   5   5   6    11126.84    11014.10    115.44 o 
  -5   6   6       29.46       25.13      5.59 o 
  -4   6   6     2260.33     2274.71     32.41 o 
  -3   6   6        0.45        5.02      4.19 o 
  -2   6   6      347.66      341.16      9.98 o 
  -1   6   6      158.36      148.67      7.05 o 
   0   6   6     4344.02     4236.71     49.97 o 
   1   6   6      226.55      237.90      8.58 o 
   2   6   6     9059.65     8890.95     94.67 o 
   3   6   6       22.55       21.59      4.87 o 
   4   6   6     3497.33     3415.95     44.35 o 
   5   6   6       54.07       49.10      6.91 o 
   6   6   6      426.72      434.88     12.17 o 
  -6   7   6       99.36      103.62      6.96 o 
  -5   7   6     6710.75     6441.96     83.18 o 
  -4   7   6      398.74      367.34     12.53 o 
  -3   7   6     8258.53     8272.02    113.27 o 
  -2   7   6       96.95      112.44      9.66 o 
  -1   7   6     9096.37     8786.11    100.86 o 
   0   7   6        1.06        7.15      4.94 o 
   1   7   6    15763.62    15759.99    173.35 o 
   2   7   6        2.47        6.02      5.30 o 
   3   7   6    22976.43    22299.07    432.25 o 
   4   7   6     2113.62     2122.42     31.11 o 
   5   7   6     3155.20     3021.50     55.28 o 
   6   7   6      197.33      204.10      9.65 o 
   7   7   6     7986.69     8006.38    105.35 o 
  -7   8   6       57.65       50.74      7.83 o 
  -6   8   6      781.96      773.42     18.08 o 
  -5   8   6        2.57        0.17      5.29 o 
  -4   8   6     1107.80     1017.75     23.41 o 
  -3   8   6      413.56      400.50     15.37 o 
  -2   8   6     1506.07     1409.57     28.01 o 
  -1   8   6      651.35      652.12     16.33 o 
   0   8   6     3149.13     3007.30     40.52 o 
   1   8   6      121.80      128.35      7.66 o 
   2   8   6     8054.11     7849.22     91.29 o 
   3   8   6      325.58      344.75     11.36 o 
   4   8   6      425.15      466.71     14.11 o 
   5   8   6     1559.19     1471.56     33.43 o 
   6   8   6     1467.82     1444.63     27.74 o 
   7   8   6       41.53       43.43      6.59 o 
   8   8   6     1008.77      971.39     23.79 o 
  -8   9   6        3.79        9.84      6.66 o 
  -7   9   6     9155.92     8737.92    125.03 o 
  -6   9   6      757.91      712.09     19.72 o 
  -5   9   6     6240.79     6243.13     81.64 o 
  -4   9   6        0.41       -5.87      5.87 o 
  -3   9   6     7626.61     7361.89     94.07 o 
  -2   9   6       29.71       18.65      8.92 o 
  -1   9   6     7613.47     7482.85    107.45 o 
   0   9   6      831.35      858.97     19.59 o 
   1   9   6    22319.56    21541.26    252.91 o 
   2   9   6      126.63      124.15      7.71 o 
   3   9   6     5400.26     5435.54     72.65 o 
   4   9   6      457.46      457.62     14.15 o 
   5   9   6     8743.75     8728.10    120.50 o 
   6   9   6       29.91       24.70      6.35 o 
   7   9   6     7917.42     7725.39    105.21 o 
   8   9   6       16.24       25.13      7.23 o 
   9   9   6     4093.36     4296.61     73.38 o 
  -9  10   6       57.91       52.43      8.45 o 
  -8  10   6      563.05      570.99     18.62 o 
  -7  10   6        3.84       -2.17      6.30 o 
  -6  10   6     1615.46     1511.12     31.26 o 
  -5  10   6       13.50       16.05      6.34 o 
  -4  10   6      431.80      413.69     17.00 o 
  -3  10   6       84.42       69.70      7.29 o 
  -2  10   6      407.36      398.67     13.42 o 
  -1  10   6      492.29      477.70     14.42 o 
   0  10   6     3487.15     3378.25     53.66 o 
   1  10   6      211.08      206.53     10.14 o 
   2  10   6      295.75      284.87     11.58 o 
   3  10   6      217.93      215.75     11.62 o 
   4  10   6     1454.51     1481.44     30.35 o 
   5  10   6        0.03       12.76      7.65 o 
   6  10   6      749.09      716.78     22.86 o 
   7  10   6      124.60      142.30      9.73 o 
   8  10   6     1052.66     1032.08     28.64 o 
   9  10   6        3.32        1.44      6.48 o 
  10  10   6      478.57      460.40     17.16 o 
 -10  11   6        4.86       10.48      7.08 o 
  -9  11   6     3091.18     3180.03     54.08 o 
  -8  11   6       50.83       49.93      8.20 o 
  -7  11   6     3571.28     3588.34     58.66 o 
  -6  11   6      200.99      191.13     11.53 o 
  -5  11   6     8461.86     8112.72    134.42 o 
  -4  11   6       74.98       61.04      7.61 o 
  -3  11   6     8888.71     8782.63    110.98 o 
  -2  11   6      116.11      129.99      8.92 o 
  -1  11   6     7197.92     7071.40     91.58 o 
   0  11   6      164.50      173.31      9.83 o 
   1  11   6     3907.81     3883.69     55.47 o 
   2  11   6       10.12       15.30      6.15 o 
   3  11   6     6092.88     6030.85     87.92 o 
   4  11   6      315.74      336.22     18.60 o 
   5  11   6    12821.46    13032.74    174.57 o 
   6  11   6      269.86      289.58     17.04 o 
   7  11   6     6691.37     6769.16     97.83 o 
   8  11   6       43.57       42.31      8.23 o 
   9  11   6     6152.85     6240.54     92.46 o 
  10  11   6       17.82       15.03      7.28 o 
  11  11   6     2813.91     2797.01     49.86 o 
 -11  12   6       30.50       25.06      8.16 o 
 -10  12   6      947.07      942.63     25.14 o 
  -9  12   6        0.02       -5.92      6.47 o 
  -8  12   6      270.41      265.37     13.47 o 
  -7  12   6        9.09       10.30      6.95 o 
  -6  12   6       92.72       95.70      9.57 o 
  -5  12   6      364.54      399.46     15.92 o 
  -4  12   6     2377.98     2336.25     38.34 o 
  -3  12   6       82.65       87.71      8.11 o 
  -2  12   6     1139.39     1148.46     23.96 o 
  -1  12   6       46.05       38.48      6.96 o 
   0  12   6       72.27       90.79      9.21 o 
   1  12   6      244.45      241.85     12.25 o 
   2  12   6      603.53      568.77     18.17 o 
   3  12   6      147.03      140.36     10.49 o 
   4  12   6     2370.86     2329.25     42.30 o 
   5  12   6     1254.61     1312.39     32.98 o 
   6  12   6      968.64      957.41     24.29 o 
   7  12   6       10.42       17.87      6.02 o 
   8  12   6     1503.04     1490.61     36.24 o 
   9  12   6       12.13       18.53      7.69 o 
  10  12   6     1586.69     1610.08     34.31 o 
  11  12   6       59.12       63.26      9.28 o 
  12  12   6      930.46      990.82     26.39 o 
 -12  13   6      112.53      103.88     12.22 o 
 -11  13   6     4435.79     4556.47     82.24 o 
 -10  13   6       55.06       49.93     11.26 o 
  -9  13   6     3158.88     3086.59     53.74 o 
  -8  13   6       20.81        5.31      7.23 o 
  -7  13   6     2255.37     2365.81     43.81 o 
  -6  13   6       44.22       42.92      8.35 o 
  -5  13   6     5211.19     5246.19     79.89 o 
  -4  13   6      163.88      161.91     10.19 o 
  -3  13   6     7599.20     7376.08     96.36 o 
  -2  13   6       25.24       18.00      6.77 o 
  -1  13   6     5210.64     5264.10     72.14 o 
   0  13   6       24.41       14.01      6.95 o 
   1  13   6     6729.44     6618.67     96.20 o 
   2  13   6      208.87      214.50     13.79 o 
   3  13   6     8518.11     8557.44    120.39 o 
   4  13   6      180.04      177.33     15.12 o 
   5  13   6     4154.74     4317.34     68.13 o 
   6  13   6       52.13       62.75      8.76 o 
   7  13   6     5326.46     5412.86     92.70 o 
   8  13   6      185.97      167.84     13.51 o 
   9  13   6     7832.02     7979.07    129.05 o 
  10  13   6       10.40        9.20      7.56 o 
  11  13   6     6395.13     6544.51    148.76 o 
  12  13   6       12.02        0.89      8.49 o 
  13  13   6     2998.22     2994.39     61.01 o 
 -12  14   6      712.48      782.17     30.79 o 
 -11  14   6       38.25       32.03     10.24 o 
 -10  14   6      917.25      950.54     29.38 o 
  -9  14   6       31.27       30.44      9.68 o 
  -8  14   6      318.51      311.01     14.94 o 
  -7  14   6       28.80       29.44      8.35 o 
  -6  14   6      267.41      275.25     13.99 o 
  -5  14   6       28.80       27.89      7.49 o 
  -4  14   6      667.86      678.56     18.88 o 
  -3  14   6      129.48      132.94      9.68 o 
  -2  14   6     2085.39     2029.94     35.42 o 
  -1  14   6        1.31       -2.06      6.05 o 
   0  14   6     1255.39     1239.83     25.75 o 
   1  14   6       12.04        4.71      7.09 o 
   2  14   6     3803.90     3848.81     69.56 o 
   3  14   6       36.24       29.87     10.25 o 
   4  14   6      702.18      700.19     21.29 o 
   5  14   6        2.67        1.72      6.90 o 
   6  14   6      157.12      163.33     11.87 o 
   7  14   6        1.76        1.23      7.36 o 
   8  14   6      309.03      314.33     17.37 o 
   9  14   6       32.44       25.88      9.60 o 
  10  14   6     2660.60     2688.33     55.82 o 
  11  14   6        9.54       -9.50      9.50 o 
  12  14   6      884.04      958.26     37.00 o 
 -11  15   6     4344.61     4297.46     79.89 o 
 -10  15   6       12.28       19.96     10.01 o 
  -9  15   6     2672.37     2774.27     68.53 o 
  -8  15   6        1.56       17.42      8.63 o 
  -7  15   6     4497.59     4612.81     73.44 o 
  -6  15   6        1.14       -3.64      7.39 o 
  -5  15   6     7132.38     7027.38     93.72 o 
  -4  15   6       28.24       24.38      7.50 o 
  -3  15   6     6085.88     6115.92     83.12 o 
  -2  15   6        9.72        9.86      7.42 o 
  -1  15   6     5333.82     5375.52     74.50 o 
   0  15   6       45.69       32.71      8.68 o 
   1  15   6     2999.58     3054.39     52.84 o 
   2  15   6       31.74       21.83      8.33 o 
   3  15   6     5737.74     6066.72    101.41 o 
   4  15   6        0.00       -7.20      7.20 o 
   5  15   6     4065.26     4069.42     66.19 o 
   6  15   6       20.95       25.23     11.64 o 
   7  15   6     2792.24     2847.77     62.64 o 
   8  15   6       46.78       64.51     11.48 o 
   9  15   6     4865.11     5098.32     90.14 o 
  10  15   6       14.31        5.72      9.49 o 
  11  15   6     3730.52     3919.85     86.33 o 
 -10  16   6      585.23      668.85     50.86 o 
  -9  16   6       39.35       49.99     10.64 o 
  -8  16   6      493.26      475.95     21.57 o 
  -7  16   6       12.06       10.54      9.07 o 
  -6  16   6     2127.00     2129.91     47.23 o 
  -5  16   6       27.01       35.72      8.37 o 
  -4  16   6     1258.32     1292.02     27.58 o 
  -3  16   6       93.96       94.99      9.24 o 
  -2  16   6      611.10      634.87     18.71 o 
  -1  16   6        1.58        1.44      6.50 o 
   0  16   6      677.24      640.55     22.79 o 
   1  16   6        8.13       -1.83      7.10 o 
   2  16   6      766.91      820.07     23.50 o 
   3  16   6      172.71      176.59     13.92 o 
   4  16   6      908.89      883.11     24.55 o 
   5  16   6        0.02       -3.42      7.29 o 
   6  16   6      336.53      328.91     15.91 o 
   7  16   6       92.60      107.13     10.91 o 
   8  16   6      518.16      626.98     24.42 o 
   9  16   6      167.73      210.93     15.70 o 
  10  16   6      388.30      393.29     41.14 o 
  -8  17   6      105.47      112.77     13.25 o 
  -7  17   6     4723.24     4749.99     85.76 o 
  -6  17   6        8.77       26.39      9.85 o 
  -5  17   6     6298.26     6368.37    107.57 o 
  -4  17   6       72.97       64.54      9.99 o 
  -3  17   6     3556.48     3716.28     56.83 o 
  -2  17   6       41.97       38.38     10.79 o 
  -1  17   6     3528.83     3413.22     58.54 o 
   0  17   6        4.03       -7.51      9.21 o 
   1  17   6     2672.81     2732.03     49.94 o 
   2  17   6       30.35       28.30      8.99 o 
   3  17   6     3746.40     3797.12     71.10 o 
   4  17   6       56.62       70.43     10.87 o 
   5  17   6     2362.43     2472.57     47.16 o 
   6  17   6        2.93        7.15      9.10 o 
   7  17   6     4409.77     4615.79     84.22 o 
   8  17   6        9.93       12.73     11.99 o 
  -5  18   6       20.25       10.92     10.72 o 
  -4  18   6      378.90      388.46     19.43 o 
  -3  18   6       35.76       44.42     11.00 o 
  -2  18   6      885.12      919.53     34.17 o 
  -1  18   6      128.80      131.49     13.19 o 
   0  18   6      348.84      366.55     19.06 o 
   1  18   6       16.51       23.66     10.11 o 
   2  18   6      370.95      350.95     19.37 o 
   3  18   6      370.09      360.63     22.33 o 
   4  18   6      407.67      453.60     21.58 o 
   5  18   6       46.82       53.73     11.54 o 
   0   0   7     6839.48     7028.99    159.40 o 
   0   1   7      677.57      666.56     14.36 o 
   1   1   7     3790.78     3759.01     45.47 o 
  -1   2   7      994.07      965.88     17.47 o 
   0   2   7     2406.28     2392.45     32.07 o 
   1   2   7     1582.55     1541.56     23.45 o 
   2   2   7     3613.73     3624.71     44.27 o 
  -2   3   7     1356.27     1286.18     20.94 o 
  -1   3   7     3253.60     3201.01     40.09 o 
   0   3   7      798.67      770.95     15.38 o 
   1   3   7     3112.95     3014.55     38.23 o 
   2   3   7      967.04      926.79     19.08 o 
   3   3   7     5909.10     5743.17     80.00 o 
  -3   4   7      662.09      679.25     16.74 o 
  -2   4   7     7460.45     7378.23     87.07 o 
  -1   4   7      947.57      934.31     17.22 o 
   0   4   7     2649.00     2611.24     34.23 o 
   1   4   7      306.85      288.96      9.86 o 
   2   4   7     4539.66     4429.48     53.85 o 
   3   4   7      498.44      462.84     12.61 o 
   4   4   7     6629.52     6386.09     87.78 o 
  -4   5   7      331.31      310.70     13.96 o 
  -3   5   7     6596.51     6597.44     85.82 o 
  -2   5   7      121.98      113.17      7.04 o 
  -1   5   7     6494.61     6428.12     71.87 o 
   0   5   7      514.58      493.07     12.59 o 
   1   5   7     2164.73     2147.71     29.71 o 
   2   5   7      231.42      210.09      9.09 o 
   3   5   7     7492.91     7472.98     82.16 o 
   4   5   7      405.47      407.97     12.44 o 
   5   5   7     2182.54     2082.14     31.57 o 
  -5   6   7     1095.47     1074.17     22.54 o 
  -4   6   7     3730.39     3645.39     52.67 o 
  -3   6   7      923.54      896.26     31.00 o 
  -2   6   7     4524.13     4500.65     57.28 o 
  -1   6   7       98.85       83.79      7.08 o 
   0   6   7     3569.44     3497.95     46.66 o 
   1   6   7     2127.09     2178.42     45.31 o 
   2   6   7     5664.99     5572.55     73.44 o 
   3   6   7       23.17       15.34      5.51 o 
   4   6   7     2060.61     2021.15     33.90 o 
   5   6   7       22.94       37.39      6.44 o 
   6   6   7     2014.07     2026.24     34.43 o 
  -6   7   7        6.35        8.63      7.01 o 
  -5   7   7     2594.31     2582.58     40.84 o 
  -4   7   7       42.89       32.55      8.24 o 
  -3   7   7     3780.76     3595.89     52.29 o 
  -2   7   7        2.01       -5.21      5.21 o 
  -1   7   7     1951.97     1840.52     31.71 o 
   0   7   7       46.41       52.71      6.56 o 
   1   7   7     6518.49     6378.49     77.24 o 
   2   7   7     1180.23     1159.00     21.66 o 
   3   7   7     1272.32     1230.26     22.41 o 
   4   7   7     1235.08     1198.48     24.23 o 
   5   7   7     2911.18     2882.03     49.13 o 
   6   7   7     1621.77     1651.92     30.24 o 
   7   7   7     3246.65     3261.93     54.56 o 
  -7   8   7      224.06      262.96     15.22 o 
  -6   8   7     2707.26     2685.22     47.33 o 
  -5   8   7     2094.34     2108.89     35.80 o 
  -4   8   7     2292.04     2246.24     41.14 o 
  -3   8   7     1189.51     1168.53     24.14 o 
  -2   8   7     3099.64     3085.85     46.74 o 
  -1   8   7      907.06      880.64     20.34 o 
   0   8   7     3508.76     3452.53     50.75 o 
   1   8   7      386.36      414.74     14.17 o 
   2   8   7     2848.86     2771.48     39.44 o 
   3   8   7        5.90       11.30      5.91 o 
   4   8   7     2266.81     2246.58     37.11 o 
   5   8   7      391.29      437.92     16.51 o 
   6   8   7     4347.25     4388.21     68.75 o 
   7   8   7     2181.75     2123.60     40.41 o 
   8   8   7     3304.18     3262.75     87.42 o 
  -8   9   7      316.44      312.12     14.75 o 
  -7   9   7     3776.14     3777.67     61.89 o 
  -6   9   7     1722.55     1696.10     39.02 o 
  -5   9   7     1305.63     1340.69     33.29 o 
  -4   9   7      304.65      318.55     14.40 o 
  -3   9   7     2277.20     2226.13     37.18 o 
  -2   9   7      270.80      288.40     12.30 o 
  -1   9   7     4837.46     4689.02     91.67 o 
   0   9   7      848.71      908.01     21.08 o 
   1   9   7     1700.14     1689.23     33.96 o 
   2   9   7       88.35       92.05      8.37 o 
   3   9   7     6046.74     6026.71     88.71 o 
   4   9   7     1698.70     1725.30     43.49 o 
   5   9   7     3315.88     3331.14     81.82 o 
   6   9   7      219.99      230.69     11.41 o 
   7   9   7     3398.21     3412.99     64.45 o 
   8   9   7       61.87       39.24      8.43 o 
   9   9   7     2716.44     2696.37     48.68 o 
  -9  10   7      114.94       95.57     10.42 o 
  -8  10   7     4014.36     3952.16     64.78 o 
  -7  10   7       10.55        8.23      7.51 o 
  -6  10   7     1631.69     1551.01     42.79 o 
  -5  10   7      560.52      558.63     21.03 o 
  -4  10   7     1448.88     1364.43     35.40 o 
  -3  10   7      158.03      158.12     10.14 o 
  -2  10   7     4598.69     4514.15     63.91 o 
  -1  10   7     2505.25     2466.85     42.36 o 
   0  10   7     3391.92     3292.51     60.99 o 
   1  10   7     1033.60     1045.06     23.13 o 
   2  10   7     2152.60     2146.87     40.30 o 
   3  10   7     2264.85     2168.45     40.68 o 
   4  10   7     7555.79     7637.12    109.36 o 
   5  10   7        2.76        2.74      7.42 o 
   6  10   7     3496.93     3526.78     58.77 o 
   7  10   7     1566.04     1536.94     50.55 o 
   8  10   7     1744.72     1875.63     44.28 o 
   9  10   7      394.49      410.27     17.08 o 
  10  10   7     1787.94     1916.57     39.15 o 
 -10  11   7       15.19       13.60      8.16 o 
  -9  11   7     2201.46     2190.90     42.92 o 
  -8  11   7      443.45      430.32     17.63 o 
  -7  11   7     2008.86     1982.05     39.48 o 
  -6  11   7      635.19      667.43     21.07 o 
  -5  11   7     2230.93     2308.41     55.17 o 
  -4  11   7      876.44      884.19     22.37 o 
  -3  11   7     5011.99     5033.87     76.82 o 
  -2  11   7      289.75      308.60     13.25 o 
  -1  11   7     4404.55     4472.67     63.79 o 
   0  11   7      786.76      743.93     19.63 o 
   1  11   7     2784.49     2791.23     44.36 o 
   2  11   7      996.00      978.95     25.13 o 
   3  11   7     1468.76     1487.84     34.07 o 
   4  11   7      332.79      335.55     19.14 o 
   5  11   7     7239.45     7008.24    162.26 o 
   6  11   7      179.56      177.28     14.15 o 
   7  11   7     1642.77     1738.67     40.97 o 
   8  11   7      536.16      556.37     19.63 o 
   9  11   7     1452.78     1453.19     33.06 o 
  10  11   7       15.92       22.39      8.50 o 
  11  11   7     2746.83     2759.02     51.05 o 
 -11  12   7      319.45      343.32     16.72 o 
 -10  12   7     2640.38     2572.08     48.89 o 
  -9  12   7      113.97      127.55     11.58 o 
  -8  12   7     1388.32     1478.05     33.44 o 
  -7  12   7      224.88      203.86     13.18 o 
  -6  12   7     2984.12     2900.40     51.69 o 
  -5  12   7      624.63      599.26     20.27 o 
  -4  12   7     3394.77     3371.99     51.82 o 
  -3  12   7      353.84      332.82     13.74 o 
  -2  12   7     3523.79     3532.95     58.32 o 
  -1  12   7       94.68       89.07      9.09 o 
   0  12   7     4862.55     4850.24     68.58 o 
   1  12   7        2.94       -5.23      7.38 o 
   2  12   7      695.95      705.34     21.64 o 
   3  12   7      274.52      289.61     14.52 o 
   4  12   7     2252.59     2335.14     43.85 o 
   5  12   7     2492.64     2441.10     45.61 o 
   6  12   7     3857.56     3890.84     64.10 o 
   7  12   7     1028.76     1048.74     45.07 o 
   8  12   7     1435.75     1406.74     36.61 o 
   9  12   7      507.97      560.77     22.89 o 
  10  12   7     1983.83     2017.85     46.80 o 
  11  12   7      235.09      206.82     14.06 o 
  12  12   7     1870.57     1969.35     41.45 o 
 -10  13   7      165.91      188.02     13.51 o 
  -9  13   7     2381.40     2415.60     46.69 o 
  -8  13   7        7.73       -5.21      7.79 o 
  -7  13   7     1624.41     1672.59     36.17 o 
  -6  13   7      809.44      787.62     23.64 o 
  -5  13   7     3914.78     3801.95     63.33 o 
  -4  13   7      800.74      792.76     21.22 o 
  -3  13   7     1679.58     1727.65     32.85 o 
  -2  13   7     1531.36     1521.63     32.94 o 
  -1  13   7     3479.40     3507.08     58.45 o 
   0  13   7      725.85      693.94     21.83 o 
   1  13   7     3481.70     3388.13     62.20 o 
   2  13   7      145.79      145.60     11.72 o 
   3  13   7      521.71      544.16     19.15 o 
   4  13   7        7.53        3.07      7.54 o 
   5  13   7     1622.78     1670.25     35.84 o 
   6  13   7      251.48      275.05     14.84 o 
   7  13   7     3175.80     3214.41     63.71 o 
   8  13   7       73.54       53.24     11.52 o 
   9  13   7     2380.43     2532.81     54.60 o 
  10  13   7      409.28      466.10     22.22 o 
  -9  14   7      645.72      684.64     23.16 o 
  -8  14   7     2740.06     2756.02     51.26 o 
  -7  14   7      842.57      836.25     24.99 o 
  -6  14   7     2364.62     2456.83     46.83 o 
  -5  14   7      127.32      139.93     11.73 o 
  -4  14   7     1840.85     1765.54     33.78 o 
  -3  14   7      537.16      537.48     17.68 o 
  -2  14   7     1374.15     1444.53     29.60 o 
  -1  14   7      164.60      146.19     11.76 o 
   0  14   7     2876.64     2847.13     57.33 o 
   1  14   7       21.89        5.46     10.16 o 
   2  14   7     2974.74     3021.27     53.62 o 
   3  14   7      697.27      706.78     22.39 o 
   4  14   7      475.56      527.79     19.40 o 
   5  14   7      354.06      393.34     17.25 o 
   6  14   7     2287.87     2308.25     45.13 o 
   7  14   7     1361.64     1353.76     36.84 o 
   8  14   7     2424.44     2440.98     64.11 o 
   9  14   7      247.56      214.50     17.42 o 
  -8  15   7      328.60      334.12     38.34 o 
  -7  15   7     2248.19     2194.74     44.11 o 
  -6  15   7       86.99       62.87     10.39 o 
  -5  15   7     1575.28     1631.95     36.11 o 
  -4  15   7      439.24      441.70     16.74 o 
  -3  15   7     1132.54     1121.95     25.97 o 
  -2  15   7      680.11      701.98     20.50 o 
  -1  15   7     1893.94     1897.14     43.68 o 
   0  15   7     1006.65     1057.85     30.81 o 
   1  15   7     1353.15     1449.76     33.51 o 
   2  15   7      368.96      371.84     16.86 o 
   3  15   7     3609.47     3620.77     61.93 o 
   4  15   7        7.44       -7.69      7.69 o 
   5  15   7      998.68     1040.06     27.96 o 
   6  15   7      343.84      351.74     16.90 o 
   7  15   7     2577.00     2666.26     57.02 o 
   8  15   7       28.00       19.68     14.94 o 
  -5  16   7      743.79      740.50     23.53 o 
  -4  16   7     1541.62     1659.02     36.53 o 
  -3  16   7        7.59        9.17      7.51 o 
  -2  16   7     2066.26     2053.39     48.20 o 
  -1  16   7       32.30       24.11      9.10 o 
   0  16   7      844.14      878.20     35.38 o 
   1  16   7       57.07       57.79     10.37 o 
   2  16   7     2548.97     2651.89     50.07 o 
   3  16   7       16.18       20.03      9.19 o 
   4  16   7     3331.90     3333.35     58.96 o 
   5  16   7     1384.41     1402.83     33.62 o 
   0  17   7        0.86      -17.07     17.07 o 
   0   0   8     7801.45     7594.83    266.45 o 
   0   1   8       11.17        0.72      5.63 o 
   1   1   8     2859.28     2747.28     36.92 o 
  -1   2   8       16.83       16.87      6.01 o 
   0   2   8    12874.34    12697.37    134.11 o 
   1   2   8       15.43        1.23      5.57 o 
   2   2   8     5536.69     5451.30     64.94 o 
  -2   3   8       67.48       55.49      8.80 o 
  -1   3   8     3501.19     3347.92     42.87 o 
   0   3   8        4.81       -4.92      6.59 o 
   1   3   8      718.42      680.14     15.57 o 
   2   3   8        0.00       -5.00      5.00 o 
   3   3   8      739.08      705.52     15.89 o 
  -3   4   8      215.64      217.66     10.14 o 
  -2   4   8     7273.04     7011.14    105.20 o 
  -1   4   8       16.47        3.28      5.05 o 
   0   4   8     6324.12     6417.23     78.63 o 
   1   4   8       25.52       10.14      5.50 o 
   2   4   8     3709.78     3614.02     45.65 o 
   3   4   8      161.62      181.59      8.79 o 
   4   4   8     3957.28     3893.48     86.63 o 
  -4   5   8       10.54       -0.84      6.19 o 
  -3   5   8     1841.84     1777.35     32.10 o 
  -2   5   8        6.78        2.27      5.84 o 
  -1   5   8      967.36      954.65     20.13 o 
   0   5   8       58.36       40.01      6.81 o 
   1   5   8      971.49      945.73     22.24 o 
   2   5   8       52.53       48.73      6.99 o 
   3   5   8      744.18      763.68     17.92 o 
   4   5   8       26.04       13.91      6.79 o 
   5   5   8     1414.26     1363.88     30.43 o 
  -5   6   8      156.57      152.24     11.36 o 
  -4   6   8     5654.66     5656.47     85.30 o 
  -3   6   8       26.14       26.04      6.97 o 
  -2   6   8     3724.42     3651.41     54.22 o 
  -1   6   8      459.39      494.06     16.30 o 
   0   6   8     2732.94     2719.76     39.88 o 
   1   6   8      201.00      209.03     10.15 o 
   2   6   8     5204.77     5204.99     66.41 o 
   3   6   8       13.56       13.83      6.45 o 
   4   6   8     4710.61     4656.80     65.88 o 
   5   6   8      321.61      309.83     14.66 o 
   6   6   8     8266.25     8263.65    118.44 o 
  -6   7   8      207.15      233.68     13.60 o 
  -5   7   8     2242.18     2263.98     43.15 o 
  -4   7   8      223.84      206.82     12.81 o 
  -3   7   8     1586.99     1526.20     29.55 o 
  -2   7   8      184.91      197.55     11.89 o 
  -1   7   8       47.32       49.79      7.74 o 
   0   7   8      141.99      140.46      9.87 o 
   1   7   8     3177.39     3046.49     58.44 o 
   2   7   8       16.97       10.03      6.26 o 
   3   7   8     1412.08     1340.50     27.20 o 
   4   7   8       47.66       48.31      7.66 o 
   5   7   8      927.46      876.85     24.08 o 
   6   7   8       97.77       80.06     10.06 o 
   7   7   8     1171.12     1229.32     29.77 o 
  -7   8   8       24.41       16.04      8.58 o 
  -6   8   8     6505.23     6551.81    118.31 o 
  -5   8   8       49.30       57.08     14.61 o 
  -4   8   8     5646.76     5599.77     85.41 o 
  -3   8   8      411.12      418.89     22.20 o 
  -2   8   8     3637.03     3640.44     54.74 o 
  -1   8   8     1050.13     1015.34     23.54 o 
   0   8   8     5891.75     5836.22     79.68 o 
   1   8   8      135.22      136.67     10.00 o 
   2   8   8     7686.43     7538.41    108.80 o 
   3   8   8      318.33      324.75     14.81 o 
   4   8   8     2411.52     2447.22     41.23 o 
   5   8   8       28.51       32.93      8.43 o 
   6   8   8     1987.45     2085.23     45.80 o 
   7   8   8      163.03      153.20     16.45 o 
   8   8   8     6555.20     6420.48    100.21 o 
  -8   9   8        7.60        2.70      8.24 o 
  -7   9   8     1748.44     1694.65     36.85 o 
  -6   9   8       26.41       17.23      8.95 o 
  -5   9   8     2183.24     2185.81     42.82 o 
  -4   9   8      399.10      385.52     17.16 o 
  -3   9   8      660.16      699.75     19.57 o 
  -2   9   8      390.91      361.49     14.67 o 
  -1   9   8     1908.11     1799.57     33.40 o 
   0   9   8       44.69       38.47      7.91 o 
   1   9   8      685.87      696.80     19.40 o 
   2   9   8      290.71      286.22     14.43 o 
   3   9   8      206.47      191.49     12.42 o 
   4   9   8       70.82       64.04      9.33 o 
   5   9   8       75.62       74.76      9.86 o 
   6   9   8      249.66      202.10     13.23 o 
   7   9   8      800.93      768.76     23.74 o 
   8   9   8      261.76      243.87     14.46 o 
   9   9   8     1484.86     1443.19     35.34 o 
  -9  10   8        0.44       -3.51      8.16 o 
  -8  10   8     3925.05     3960.66     66.98 o 
  -7  10   8       22.23       13.83      8.85 o 
  -6  10   8     6035.92     6175.94     94.20 o 
  -5  10   8        1.28       -8.21      8.21 o 
  -4  10   8     6566.83     6517.92     97.95 o 
  -3  10   8       11.30        5.47      7.13 o 
  -2  10   8     3790.98     3878.61     58.35 o 
  -1  10   8       46.93       38.85      8.05 o 
   0  10   8     3169.72     3261.02     72.24 o 
   1  10   8        8.76        0.21      7.39 o 
   2  10   8     2944.61     3045.86     59.03 o 
   3  10   8       41.41       38.43      8.66 o 
   4  10   8     2308.57     2465.54     46.25 o 
   5  10   8       75.63       46.16     11.51 o 
   6  10   8     7071.74     7111.02    130.37 o 
   7  10   8      140.61      108.51     13.32 o 
   8  10   8     1903.51     2043.26     47.22 o 
   9  10   8       47.02       35.88      9.94 o 
  10  10   8     3299.90     3361.35     60.14 o 
  -9  11   8     1536.78     1508.62     36.34 o 
  -8  11   8       35.60       23.55      9.64 o 
  -7  11   8     1562.51     1571.46     35.87 o 
  -6  11   8        8.28       12.92      8.51 o 
  -5  11   8     1640.41     1610.34     35.75 o 
  -4  11   8       11.70       12.47      8.15 o 
  -3  11   8      634.01      611.69     18.86 o 
  -2  11   8      125.87      109.06      9.93 o 
  -1  11   8      148.84      136.98     10.29 o 
   0  11   8       12.25       15.25      8.07 o 
   1  11   8      291.49      267.46     14.31 o 
   2  11   8      191.03      177.79     12.38 o 
   3  11   8      825.70      851.91     24.62 o 
   4  11   8      148.76      143.30     11.79 o 
   5  11   8      987.61      908.41     30.23 o 
   6  11   8      165.72      139.06     21.34 o 
   7  11   8      956.93      998.80     31.48 o 
   8  11   8      140.81      136.02     15.17 o 
   9  11   8      486.63      514.95     28.52 o 
  -8  12   8     3874.08     3871.20     74.64 o 
  -7  12   8       45.05       38.23     10.19 o 
  -6  12   8     3296.87     3469.88     60.94 o 
  -5  12   8       55.97       57.22     10.11 o 
  -4  12   8     4724.66     4836.18     77.72 o 
  -3  12   8       99.40      114.05     10.48 o 
  -2  12   8     3449.92     3458.14     62.35 o 
  -1  12   8        0.24       -7.08      7.08 o 
   0  12   8     2527.76     2571.65     48.25 o 
   1  12   8        1.41       -1.04      7.78 o 
   2  12   8     3416.06     3612.46     61.86 o 
   3  12   8        6.99        5.95      8.52 o 
   4  12   8     5244.04     5377.43    109.34 o 
   5  12   8      355.48      380.24     26.51 o 
   6  12   8     2951.09     3020.33     62.00 o 
   7  12   8       42.03       35.83     11.09 o 
   8  12   8     3962.05     4091.00     78.15 o 
  -6  13   8       37.78       34.09      9.69 o 
  -5  13   8      485.57      518.54     20.37 o 
  -4  13   8        5.50       13.63      9.12 o 
  -3  13   8     1057.83     1009.36     25.20 o 
  -2  13   8        8.21        6.35      7.71 o 
  -1  13   8     1089.61     1140.58     29.57 o 
   0  13   8       59.38       66.78     10.35 o 
   1  13   8      669.66      676.12     22.72 o 
   2  13   8        3.22        0.70      8.48 o 
   3  13   8     2446.12     2500.46     48.09 o 
   4  13   8       84.43       78.10     11.04 o 
   5  13   8      514.90      543.13     28.91 o 
   6  13   8       12.08        3.44     10.03 o 
  -4  14   8     3890.68     3988.77    151.00 o 
  -3  14   8        4.96       -3.62      8.00 o 
  -2  14   8     2993.65     3014.09     55.10 o 
  -1  14   8      221.12      212.86     14.61 o 
   0  14   8     3680.51     3707.59     78.34 o 
   1  14   8        5.57        5.86      9.41 o 
   2  14   8     3677.81     3838.63     65.78 o 
   3  14   8        0.13       -8.41      8.68 o 
   0   0   9     3965.39     3697.66     95.79 o 
   0   1   9      589.01      568.69     15.34 o 
   1   1   9     3641.46     3560.81     46.43 o 
  -1   2   9      222.91      216.87     10.20 o 
   0   2   9     3539.03     3472.92     45.67 o 
   1   2   9       38.95       33.64      7.28 o 
   2   2   9     2173.70     2108.10     31.90 o 
  -2   3   9      101.94       92.19      7.92 o 
  -1   3   9     3579.82     3542.87     49.15 o 
   0   3   9        9.87        5.24      5.93 o 
   1   3   9      969.97      957.61     19.62 o 
   2   3   9      918.38      925.18     19.40 o 
   3   3   9     3235.20     3214.85     43.25 o 
  -3   4   9      376.50      383.68     15.54 o 
  -2   4   9     4214.24     4181.75     61.57 o 
  -1   4   9     1061.78     1066.85     22.76 o 
   0   4   9      840.23      841.15     19.96 o 
   1   4   9       29.45       25.55      6.91 o 
   2   4   9     2735.89     2668.42     40.56 o 
   3   4   9       29.88       22.01      7.90 o 
   4   4   9     3139.22     3194.13     55.90 o 
  -4   5   9        3.13        7.04      8.32 o 
  -3   5   9     3816.07     3781.26     57.33 o 
  -2   5   9        6.52       11.14      7.64 o 
  -1   5   9     1436.07     1453.66     29.58 o 
   0   5   9      343.69      341.93     14.47 o 
   1   5   9     2072.11     2116.67     34.65 o 
   2   5   9      243.95      258.25     12.03 o 
   3   5   9     2885.55     2860.54     67.66 o 
   4   5   9      784.28      812.37     24.12 o 
   5   5   9     3138.13     3134.11     55.61 o 
  -5   6   9      258.29      293.84     15.59 o 
  -4   6   9     3940.99     4023.32     66.97 o 
  -3   6   9     1374.95     1400.19     32.61 o 
  -2   6   9     3129.34     3129.55     50.01 o 
  -1   6   9      245.92      272.38     13.19 o 
   0   6   9     1571.71     1628.24     31.90 o 
   1   6   9      558.22      545.37     17.89 o 
   2   6   9     1910.00     1902.05     46.57 o 
   3   6   9      259.16      283.31     13.50 o 
   4   6   9     1057.63     1109.05     28.55 o 
   5   6   9       59.89       83.87     10.78 o 
   6   6   9     1762.95     1840.29     39.03 o 
  -6   7   9      134.16      114.38     12.29 o 
  -5   7   9     1777.52     1778.72     38.34 o 
  -4   7   9      297.61      303.86     15.93 o 
  -3   7   9     2588.85     2533.02     53.90 o 
  -2   7   9       34.36       39.19      8.50 o 
  -1   7   9     2032.45     1978.88     36.55 o 
   0   7   9       32.61       32.25      8.26 o 
   1   7   9      788.02      819.45     23.80 o 
   2   7   9      465.67      481.87     18.97 o 
   3   7   9     2218.10     2267.93     44.18 o 
   4   7   9      242.62      272.07     17.36 o 
   5   7   9      856.46      935.63     26.36 o 
   6   7   9      247.03      253.82     15.26 o 
   7   7   9     3832.96     3850.69     65.99 o 
  -7   8   9      212.57      214.51     15.09 o 
  -6   8   9     2052.69     2056.35     42.70 o 
  -5   8   9      376.07      410.15     18.57 o 
  -4   8   9     3091.42     3132.67     56.25 o 
  -3   8   9      134.05      125.96     12.08 o 
  -2   8   9     2171.24     2255.98     76.30 o 
  -1   8   9      633.77      645.12     19.82 o 
   0   8   9     1869.70     1850.67     35.17 o 
   1   8   9      108.86      107.82     11.36 o 
   2   8   9      535.24      572.56     20.73 o 
   3   8   9      103.87      119.52     11.75 o 
   4   8   9     2204.92     2260.70     50.66 o 
   5   8   9     1292.72     1291.20     36.08 o 
   6   8   9      951.23      942.31     35.46 o 
   7   8   9        3.29       14.55      9.11 o 
  -6   9   9       17.02       23.49     10.01 o 
  -5   9   9      997.63      978.73     27.64 o 
  -4   9   9      118.34      129.33     12.40 o 
  -3   9   9     1388.65     1379.62     39.62 o 
  -2   9   9      310.60      325.73     15.00 o 
  -1   9   9     1111.81     1148.14     26.88 o 
   0   9   9      392.60      403.03     18.12 o 
   1   9   9     2451.79     2493.60     47.69 o 
   2   9   9      166.74      156.95     12.85 o 
   3   9   9     2453.66     2544.96     48.69 o 
   4   9   9       34.43       40.57     11.30 o 
   5   9   9     4434.83     4248.57     80.00 o 
   6   9   9       33.82       47.66     11.78 o 
  -4  10   9     1280.55     1295.05     32.61 o 
  -3  10   9      194.40      214.32     14.56 o 
  -2  10   9     2421.29     2450.94     43.32 o 
  -1  10   9        2.60       -6.27      7.92 o 
   0  10   9     3565.54     3570.82    105.18 o 
   1  10   9       33.88       19.80      9.36 o 
   2  10   9     1714.46     1697.34     38.62 o 
   3  10   9      327.41      340.95     17.01 o 
   4  10   9     2845.81     2934.58     61.32 o 
  -1  11   9     3073.30     3114.06     56.64 o 
   0  11   9      412.40      395.62     18.53 o 
   1  11   9     2259.27     2371.80     46.99 o 
   0   0  10     2956.68     2802.50    107.93 o 
   0   1  10        0.74       -6.08      6.08 o 
   1   1  10     3040.45     3157.04     44.02 o 
  -1   2  10      199.79      205.05     10.81 o 
   0   2  10      916.88      914.44     20.38 o 
   1   2  10      335.63      303.08     12.50 o 
   2   2  10      756.74      735.13     19.79 o 
  -2   3  10       15.81        1.08      8.78 o 
  -1   3  10     3395.16     3403.65     50.02 o 
   0   3  10       34.95       13.95      7.43 o 
   1   3  10     2224.05     2304.05     38.04 o 
   2   3  10       14.03       -3.45      7.12 o 
   3   3  10     1695.77     1806.73     39.20 o 
  -3   4  10        0.00       -0.44      8.51 o 
  -2   4  10     1531.52     1518.45     35.32 o 
  -1   4  10      226.36      208.63     12.90 o 
   0   4  10      682.38      661.90     20.54 o 
   1   4  10       89.84       61.56      9.04 o 
   2   4  10      353.09      326.18     15.08 o 
   3   4  10       15.20       12.71      9.48 o 
  -1   5  10     1979.58     2108.74     56.94 o 
   0   5  10      130.39       99.58     10.57 o 
   1   5  10     2092.60     2316.44     75.08 o 
                                                 
